# Supplementary material for: 4,5-Bis(1H-imidazol-1-ylmeth­yl)acridine monohydrate
Source: Acta Crystallogr Sect E Struct Rep Online. 2009 Aug 22;65(Pt 9):o2211. doi: 10.1107/S160053680903267X (PMC2969870; doi:10.1107/S160053680903267X)
Supplement: Supplementary file 1 [file e-65-o2211-sup1.cif]

##############################################################################
###                                                                        ###
###        Electronic paper (Acta Crystallographica Section E)             ###
###                                                                        ###
##############################################################################
#                                                                            #
# This CIF contains the data in a paper accepted for publication in Acta     #
# Crystallographica Section E. It conforms to the requirements of Notes      #
# for Authors for Section E, and has been peer reviewed under the auspices   #
# of the IUCr Commission on Journals.                                        #
#                                                                            #
# Full details of the Crystallographic Information File format               #
# are given in the paper "The Crystallographic Information File (CIF):       #
# a New Standard Archive File for Crystallography" by S. R. Hall, F. H.      #
# Allen and I. D. Brown [Acta Cryst. (1991), A47, 655-685].                  #
#                                                                            #
# The current version of the core CIF dictionary is obtainable from          #
# ftp://ftp.iucr.org/pub/cif_core.dic. The current version number is 2.4.    #
#                                                                            #
# Software is freely available for graphical display of the structure(s) in  #
# this CIF.  For information consult the CIF home page http://www.iucr.org/  #
# cif/home.html                                                              #
#                                                                            #
# This file may be used for bona fide research purposes within the           #
# scientific community so long as proper attribution is given to the journal # 
# article from which it was obtained.                                        #
#                                                                            #
##############################################################################
                                             
data_global
_audit_creation_method     SHELXL-97
_journal_date_recd_electronic     2009-07-28
_journal_date_accepted     2009-08-17
_journal_name_full     'Acta Crystallographica, Section E'
_journal_year     2009
_journal_volume     65
_journal_issue      9
_journal_page_first     o2211
_journal_page_last     o2211
_journal_paper_category     QO
_journal_coeditor_code     BT5021
_publ_contact_author_name     'A. Subbiah Pandi'
_publ_contact_author_address
;
  Department of Physics
  Presidency College
  Chennai 600 005
  India
;
_publ_contact_author_email     'a_spandian@yahoo.com'
_publ_contact_author_fax     '044 091 2854 4894'
_publ_contact_author_phone     '044 091 22591061'
_publ_section_title
;
4,5-Bis(1<i>H</i>-imidazol-1-ylmethyl)acridine monohydrate
;
loop_
    _publ_author_name
    _publ_author_address
    'S. Thenmozhi'
;
Department of Physics
Presidency College (Autonomous)
Chennai 600 005
India
;
    'S. Ranjith'
;
Department of Physics
Presidency College (Autonomous)
Chennai 600 005
India
;
    'S. Raja'
;
Department of Organic Chemistry
University of Madras
Chennai 600 025
India
;
    'P. Rajakumar'
;
Department of Organic Chemistry
University of Madras
Chennai 600 025
India
;
    'A. SubbiahPandi'
;
Department of Physics
Presidency College (Autonomous)
Chennai 600 005
India
;
data_I
_audit_creation_method     SHELXL-97
_chemical_name_systematic
;
4,5-Bis(1<i>H</i>-imidazol-1-ylmethyl)acridine monohydrate
;
_chemical_name_common     ?
_chemical_formula_moiety     'C21 H17 N5, H2 O'
_chemical_formula_sum     'C21 H19 N5 O'
_chemical_formula_iupac     'C21 H17 N5, H2 O'
_chemical_formula_weight     357.41
_chemical_melting_point     ?
_symmetry_cell_setting     monoclinic
_symmetry_space_group_name_H-M     'P 21/n'
_symmetry_space_group_name_Hall     '-P 2yn'
loop_
    _symmetry_equiv_pos_as_xyz
    'x, y, z'
    '-x+1/2, y+1/2, -z+1/2'
    '-x, -y, -z'
    'x-1/2, -y-1/2, z-1/2'
_cell_length_a     14.3359(6)
_cell_length_b     6.9132(3)
_cell_length_c     17.7458(8)
_cell_angle_alpha     90.00
_cell_angle_beta     92.895(3)
_cell_angle_gamma     90.00
_cell_volume     1756.49(13)
_cell_formula_units_Z     4
_cell_measurement_reflns_used     4286
_cell_measurement_theta_min     1.78
_cell_measurement_theta_max     28.13
_cell_measurement_temperature     293(2)
_exptl_crystal_description     'Block'
_exptl_crystal_colour     'white crystalline'
_exptl_crystal_size_max     0.25
_exptl_crystal_size_mid     0.22
_exptl_crystal_size_min     0.19
_exptl_crystal_density_diffrn     1.352
_exptl_crystal_density_meas     ?
_exptl_crystal_density_method     'not measured'
_exptl_crystal_F_000     752
_exptl_absorpt_coefficient_mu     0.087
_exptl_absorpt_correction_type     'multi-scan'
_exptl_absorpt_process_details     '(SADABS; Sheldrick, 1996)'
_exptl_absorpt_correction_T_min     0.978
_exptl_absorpt_correction_T_max     0.984
_exptl_special_details
;
;
_diffrn_ambient_temperature     293(2)
_diffrn_radiation_type     MoK\a
_diffrn_radiation_wavelength     0.71073
_diffrn_radiation_source     'fine-focus sealed tube'
_diffrn_radiation_monochromator     graphite
_diffrn_measurement_device_type     'Bruker Kappa APEXII CCD'
_diffrn_measurement_method     \w
_diffrn_detector_area_resol_mean     ?
_diffrn_reflns_number     19520
_diffrn_reflns_av_R_equivalents     0.0357
_diffrn_reflns_av_sigmaI/netI     0.0336
_diffrn_reflns_theta_min     1.78
_diffrn_reflns_theta_max     28.13
_diffrn_reflns_theta_full     25.00
_diffrn_measured_fraction_theta_max     0.997
_diffrn_measured_fraction_theta_full     1.000
_diffrn_reflns_limit_h_min     -19
_diffrn_reflns_limit_h_max     19
_diffrn_reflns_limit_k_min     -9
_diffrn_reflns_limit_k_max     8
_diffrn_reflns_limit_l_min     -23
_diffrn_reflns_limit_l_max     23
_diffrn_standards_number     ?
_diffrn_standards_interval_count     ?
_diffrn_standards_interval_time     ?
_diffrn_standards_decay_%     ?
_refine_special_details
;
Refinement of <i>F</i>^2^ against ALL reflections. The weighted <i>R</i>-factor
<i>wR</i> and goodness of fit <i>S</i> are based on <i>F</i>^2^, conventional
<i>R</i>-factors <i>R</i> are based on <i>F</i>, with <i>F</i> set to zero for
negative <i>F</i>^2^. The threshold expression of <i>F</i>^2^ >
\s(<i>F</i>^2^) is used only for calculating <i>R</i>-factors(gt) <i>etc</i>.
and is not relevant to the choice of reflections for refinement.
<i>R</i>-factors based on <i>F</i>^2^ are statistically about twice as large
as those based on <i>F</i>, and <i>R</i>- factors based on ALL data will be
even larger.
;
_reflns_number_total     4286
_reflns_number_gt     2652
_reflns_threshold_expression     I>2\s(I)
_refine_ls_structure_factor_coef     Fsqd
_refine_ls_matrix_type     full
_refine_ls_R_factor_all     0.0855
_refine_ls_R_factor_gt     0.0460
_refine_ls_wR_factor_gt     0.1107
_refine_ls_wR_factor_ref     0.1452
_refine_ls_goodness_of_fit_ref     1.061
_refine_ls_restrained_S_all     1.061
_refine_ls_number_reflns     4286
_refine_ls_number_parameters     252
_refine_ls_number_restraints     0
_refine_ls_hydrogen_treatment     mixed
_refine_ls_weighting_scheme     calc
_refine_ls_weighting_details
         'calc w=1/[\s^2^(Fo^2^)+(0.0577P)^2^+0.3961P] where P=(Fo^2^+2Fc^2^)/3'
_atom_sites_solution_hydrogens     geom
_atom_sites_solution_primary     direct
_atom_sites_solution_secondary     difmap
_refine_ls_shift/su_max     0.000
_refine_ls_shift/su_mean     0.000
_refine_diff_density_max     0.187
_refine_diff_density_min     -0.200
_refine_ls_extinction_method     none
_refine_ls_extinction_coef     ?
loop_
    _atom_type_symbol
    _atom_type_description
    _atom_type_scat_dispersion_real
    _atom_type_scat_dispersion_imag
    _atom_type_scat_source
    'C' 'C' 0.0033 0.0016
                         'International Tables Vol C Tables 4.2.6.8 and 6.1.1.4'
    'H' 'H' 0.0000 0.0000
                         'International Tables Vol C Tables 4.2.6.8 and 6.1.1.4'
    'N' 'N' 0.0061 0.0033
                         'International Tables Vol C Tables 4.2.6.8 and 6.1.1.4'
    'O' 'O' 0.0106 0.0060
                         'International Tables Vol C Tables 4.2.6.8 and 6.1.1.4'
_computing_data_collection     'APEX2 (Bruker, 2004)'
_computing_cell_refinement     'SAINT (Bruker, 2004)'
_computing_data_reduction     'SAINT (Bruker, 2004)'
_computing_structure_solution     'SHELXS97 (Sheldrick, 2008)'
_computing_structure_refinement     'SHELXL97 (Sheldrick, 2008)'
_computing_molecular_graphics     'ORTEP-3 (Farrugia, 1997)'
_computing_publication_material
                            'SHELXL97 (Sheldrick, 2008) and PLATON (Spek, 2009)'
loop_
    _atom_site_type_symbol
    _atom_site_label
    _atom_site_fract_x
    _atom_site_fract_y
    _atom_site_fract_z
    _atom_site_U_iso_or_equiv
    _atom_site_adp_type
    _atom_site_calc_flag
    _atom_site_refinement_flags
    _atom_site_occupancy
    _atom_site_disorder_assembly
    _atom_site_disorder_group
    C C1 0.31970(12) 0.7854(2) -0.06027(9) 0.0394(4) Uani d . 1 . .
    C C2 0.22370(12) 0.8010(3) -0.08514(10) 0.0463(4) Uani d . 1 . .
    C C3 0.20069(15) 0.8387(3) -0.15855(12) 0.0618(5) Uani d . 1 . .
    H H3 0.1382 0.8558 -0.1737 0.074 Uiso calc R 1 . .
    C C4 0.26910(17) 0.8528(4) -0.21250(12) 0.0715(6) Uani d . 1 . .
    H H4 0.2513 0.8793 -0.2626 0.086 Uiso calc R 1 . .
    C C5 0.35988(16) 0.8283(3) -0.19224(11) 0.0609(5) Uani d . 1 . .
    H H5 0.4041 0.8324 -0.2288 0.073 Uiso calc R 1 . .
    C C6 0.38899(13) 0.7960(3) -0.11539(10) 0.0446(4) Uani d . 1 . .
    C C7 0.48111(13) 0.7751(3) -0.09095(10) 0.0466(4) Uani d . 1 . .
    H H7 0.5274 0.7779 -0.1258 0.056 Uiso calc R 1 . .
    C C8 0.50554(12) 0.7500(2) -0.01541(10) 0.0414(4) Uani d . 1 . .
    C C9 0.59945(12) 0.7289(3) 0.01289(12) 0.0509(5) Uani d . 1 . .
    H H9 0.6476 0.7313 -0.0203 0.061 Uiso calc R 1 . .
    C C10 0.61933(13) 0.7056(3) 0.08691(12) 0.0570(5) Uani d . 1 . .
    H H10 0.6811 0.6912 0.1048 0.068 Uiso calc R 1 . .
    C C11 0.54661(13) 0.7027(3) 0.13806(11) 0.0522(5) Uani d . 1 . .
    H H11 0.5617 0.6857 0.1892 0.063 Uiso calc R 1 . .
    C C12 0.45576(12) 0.7241(2) 0.11476(10) 0.0412(4) Uani d . 1 . .
    C C13 0.43189(11) 0.7464(2) 0.03633(9) 0.0374(4) Uani d . 1 . .
    C C14 0.14924(12) 0.7687(3) -0.03008(11) 0.0490(4) Uani d . 1 . .
    H H14A 0.1671 0.8318 0.0173 0.059 Uiso calc R 1 . .
    H H14B 0.0912 0.8261 -0.0496 0.059 Uiso calc R 1 . .
    C C15 0.10166(15) 0.4321(3) -0.06850(13) 0.0663(6) Uani d . 1 . .
    H H15 0.0865 0.4554 -0.1193 0.080 Uiso calc R 1 . .
    C C16 0.09479(17) 0.2638(3) -0.03245(16) 0.0750(7) Uani d . 1 . .
    H H16 0.0727 0.1496 -0.0545 0.090 Uiso calc R 1 . .
    C C18 0.38042(13) 0.7272(3) 0.17082(10) 0.0465(4) Uani d . 1 . .
    H H18A 0.3235 0.6737 0.1474 0.056 Uiso calc R 1 . .
    H H18B 0.3992 0.6459 0.2135 0.056 Uiso calc R 1 . .
    C C19 0.30224(12) 1.0562(3) 0.16560(11) 0.0497(5) Uani d . 1 . .
    H H19 0.2643 1.0415 0.1219 0.060 Uiso calc R 1 . .
    C C20 0.30963(14) 1.2133(3) 0.20991(12) 0.0584(5) Uani d . 1 . .
    H H20 0.2765 1.3275 0.2013 0.070 Uiso calc R 1 . .
    C C21 0.40165(14) 1.0055(3) 0.25943(10) 0.0554(5) Uani d . 1 . .
    H H21 0.4454 0.9443 0.2917 0.067 Uiso calc R 1 . .
    N N1 0.34184(9) 0.76245(19) 0.01343(8) 0.0385(3) Uani d . 1 . .
    N N2 0.13497(9) 0.5626(2) -0.01681(8) 0.0446(4) Uani d . 1 . .
    N N3 0.12452(15) 0.2830(3) 0.04082(14) 0.0815(6) Uani d . 1 . .
    N N4 0.36165(9) 0.9226(2) 0.19781(8) 0.0427(4) Uani d . 1 . .
    N N5 0.37208(13) 1.1834(3) 0.26923(10) 0.0658(5) Uani d . 1 . .
    O O1 0.04120(12) 0.0382(3) 0.15544(11) 0.0766(5) Uani d . 1 . .
    C C17 0.14712(15) 0.4659(4) 0.04758(12) 0.0668(6) Uani d . 1 . .
    H H17 0.1693 0.5221 0.0926 0.080 Uiso calc R 1 . .
    H H1A 0.074(2) 0.096(5) 0.120(2) 0.138(14) Uiso d . 1 . .
    H H1B 0.066(2) -0.070(4) 0.1662(16) 0.099(11) Uiso d . 1 . .
loop_
    _atom_site_aniso_label
    _atom_site_aniso_U_11
    _atom_site_aniso_U_22
    _atom_site_aniso_U_33
    _atom_site_aniso_U_12
    _atom_site_aniso_U_13
    _atom_site_aniso_U_23
    C1 0.0481(9) 0.0282(9) 0.0424(9) -0.0013(7) 0.0082(7) 0.0005(7)
    C2 0.0493(10) 0.0365(10) 0.0527(11) -0.0003(7) 0.0009(8) 0.0019(8)
    C3 0.0616(12) 0.0634(14) 0.0593(12) -0.0044(10) -0.0090(10) 0.0072(10)
    C4 0.0830(16) 0.0837(18) 0.0469(12) -0.0154(13) -0.0069(11) 0.0117(11)
    C5 0.0765(14) 0.0628(14) 0.0444(11) -0.0136(11) 0.0120(10) 0.0034(9)
    C6 0.0534(10) 0.0353(10) 0.0459(10) -0.0060(7) 0.0119(8) -0.0001(7)
    C7 0.0533(10) 0.0383(10) 0.0501(10) -0.0047(8) 0.0206(8) -0.0025(8)
    C8 0.0435(9) 0.0277(9) 0.0539(10) -0.0006(7) 0.0115(7) -0.0023(7)
    C9 0.0434(9) 0.0424(11) 0.0681(13) 0.0009(8) 0.0150(8) -0.0049(9)
    C10 0.0434(10) 0.0515(13) 0.0756(14) 0.0053(8) -0.0005(9) -0.0052(10)
    C11 0.0560(11) 0.0450(12) 0.0548(11) 0.0033(8) -0.0039(9) -0.0028(9)
    C12 0.0468(9) 0.0302(9) 0.0469(10) 0.0003(7) 0.0044(7) -0.0014(7)
    C13 0.0419(9) 0.0255(8) 0.0456(9) 0.0006(6) 0.0082(7) -0.0013(7)
    C14 0.0443(9) 0.0406(11) 0.0623(12) 0.0026(8) 0.0027(8) -0.0001(9)
    C15 0.0788(14) 0.0549(14) 0.0635(13) -0.0027(11) -0.0115(11) -0.0049(11)
    C16 0.0743(15) 0.0424(13) 0.108(2) -0.0039(10) 0.0035(14) -0.0016(13)
    C18 0.0569(10) 0.0406(11) 0.0423(9) -0.0052(8) 0.0057(8) 0.0042(8)
    C19 0.0440(9) 0.0541(12) 0.0519(10) 0.0030(8) 0.0122(8) 0.0075(9)
    C20 0.0586(12) 0.0549(13) 0.0642(13) 0.0068(9) 0.0276(10) 0.0016(10)
    C21 0.0568(11) 0.0655(14) 0.0445(10) -0.0020(10) 0.0071(8) -0.0060(9)
    N1 0.0420(7) 0.0303(8) 0.0440(8) 0.0003(5) 0.0090(6) -0.0001(6)
    N2 0.0398(7) 0.0426(9) 0.0516(9) 0.0010(6) 0.0040(6) 0.0018(7)
    N3 0.0780(13) 0.0672(15) 0.0993(17) -0.0087(10) 0.0051(12) 0.0298(12)
    N4 0.0448(8) 0.0454(9) 0.0388(7) -0.0028(6) 0.0111(6) 0.0010(6)
    N5 0.0769(12) 0.0624(13) 0.0598(11) -0.0014(9) 0.0203(9) -0.0158(9)
    O1 0.0682(10) 0.0828(14) 0.0784(12) 0.0017(10) 0.0003(9) 0.0099(10)
    C17 0.0725(14) 0.0716(17) 0.0562(12) -0.0135(12) 0.0012(10) 0.0141(11)
_geom_special_details
;
All e.s.d.'s (except the e.s.d. in the dihedral angle between two l.s. planes)
are estimated using the full covariance matrix. The cell e.s.d.'s are taken
into account individually in the estimation of e.s.d.'s in distances, angles
and torsion angles; correlations between e.s.d.'s in cell parameters are only
used when they are defined by crystal symmetry. An approximate (isotropic)
treatment of cell e.s.d.'s is used for estimating e.s.d.'s involving l.s.
planes.
;
loop_
    _geom_bond_atom_site_label_1
    _geom_bond_atom_site_label_2
    _geom_bond_site_symmetry_2
    _geom_bond_distance
    _geom_bond_publ_flag
    C1 N1 . 1.340(2) ?
    C1 C2 . 1.428(2) ?
    C1 C6 . 1.431(2) ?
    C2 C3 . 1.353(3) ?
    C2 C14 . 1.500(2) ?
    C3 C4 . 1.408(3) ?
    C3 H3 . 0.9300 ?
    C4 C5 . 1.343(3) ?
    C4 H4 . 0.9300 ?
    C5 C6 . 1.423(3) ?
    C5 H5 . 0.9300 ?
    C6 C7 . 1.377(3) ?
    C7 C8 . 1.379(3) ?
    C7 H7 . 0.9300 ?
    C8 C9 . 1.421(3) ?
    C8 C13 . 1.434(2) ?
    C9 C10 . 1.340(3) ?
    C9 H9 . 0.9300 ?
    C10 C11 . 1.416(3) ?
    C10 H10 . 0.9300 ?
    C11 C12 . 1.355(2) ?
    C11 H11 . 0.9300 ?
    C12 C13 . 1.425(2) ?
    C12 C18 . 1.505(2) ?
    C13 N1 . 1.338(2) ?
    C14 N2 . 1.460(2) ?
    C14 H14A . 0.9700 ?
    C14 H14B . 0.9700 ?
    C15 C16 . 1.334(3) ?
    C15 N2 . 1.356(3) ?
    C15 H15 . 0.9300 ?
    C16 N3 . 1.354(3) ?
    C16 H16 . 0.9300 ?
    C18 N4 . 1.462(2) ?
    C18 H18A . 0.9700 ?
    C18 H18B . 0.9700 ?
    C19 C20 . 1.342(3) ?
    C19 N4 . 1.362(2) ?
    C19 H19 . 0.9300 ?
    C20 N5 . 1.363(3) ?
    C20 H20 . 0.9300 ?
    C21 N5 . 1.315(3) ?
    C21 N4 . 1.338(2) ?
    C21 H21 . 0.9300 ?
    N2 C17 . 1.327(2) ?
    N3 C17 . 1.310(3) ?
    O1 H1A . 0.91(4) ?
    O1 H1B . 0.85(3) ?
    C17 H17 . 0.9300 ?
loop_
    _geom_angle_atom_site_label_1
    _geom_angle_atom_site_label_2
    _geom_angle_atom_site_label_3
    _geom_angle_site_symmetry_1
    _geom_angle_site_symmetry_3
    _geom_angle
    _geom_angle_publ_flag
    N1 C1 C2 . . 119.20(15) ?
    N1 C1 C6 . . 122.36(15) ?
    C2 C1 C6 . . 118.44(16) ?
    C3 C2 C1 . . 119.77(17) ?
    C3 C2 C14 . . 120.60(17) ?
    C1 C2 C14 . . 119.60(16) ?
    C2 C3 C4 . . 121.58(19) ?
    C2 C3 H3 . . 119.2 ?
    C4 C3 H3 . . 119.2 ?
    C5 C4 C3 . . 120.52(19) ?
    C5 C4 H4 . . 119.7 ?
    C3 C4 H4 . . 119.7 ?
    C4 C5 C6 . . 120.63(19) ?
    C4 C5 H5 . . 119.7 ?
    C6 C5 H5 . . 119.7 ?
    C7 C6 C5 . . 123.26(17) ?
    C7 C6 C1 . . 117.86(16) ?
    C5 C6 C1 . . 118.88(17) ?
    C6 C7 C8 . . 120.78(15) ?
    C6 C7 H7 . . 119.6 ?
    C8 C7 H7 . . 119.6 ?
    C7 C8 C9 . . 123.10(16) ?
    C7 C8 C13 . . 117.74(15) ?
    C9 C8 C13 . . 119.16(16) ?
    C10 C9 C8 . . 120.65(17) ?
    C10 C9 H9 . . 119.7 ?
    C8 C9 H9 . . 119.7 ?
    C9 C10 C11 . . 120.20(18) ?
    C9 C10 H10 . . 119.9 ?
    C11 C10 H10 . . 119.9 ?
    C12 C11 C10 . . 122.02(18) ?
    C12 C11 H11 . . 119.0 ?
    C10 C11 H11 . . 119.0 ?
    C11 C12 C13 . . 119.33(16) ?
    C11 C12 C18 . . 120.72(16) ?
    C13 C12 C18 . . 119.95(15) ?
    N1 C13 C12 . . 119.07(14) ?
    N1 C13 C8 . . 122.30(15) ?
    C12 C13 C8 . . 118.62(15) ?
    N2 C14 C2 . . 111.13(14) ?
    N2 C14 H14A . . 109.4 ?
    C2 C14 H14A . . 109.4 ?
    N2 C14 H14B . . 109.4 ?
    C2 C14 H14B . . 109.4 ?
    H14A C14 H14B . . 108.0 ?
    C16 C15 N2 . . 106.7(2) ?
    C16 C15 H15 . . 126.6 ?
    N2 C15 H15 . . 126.6 ?
    C15 C16 N3 . . 110.4(2) ?
    C15 C16 H16 . . 124.8 ?
    N3 C16 H16 . . 124.8 ?
    N4 C18 C12 . . 112.31(14) ?
    N4 C18 H18A . . 109.1 ?
    C12 C18 H18A . . 109.1 ?
    N4 C18 H18B . . 109.1 ?
    C12 C18 H18B . . 109.1 ?
    H18A C18 H18B . . 107.9 ?
    C20 C19 N4 . . 105.90(18) ?
    C20 C19 H19 . . 127.1 ?
    N4 C19 H19 . . 127.1 ?
    C19 C20 N5 . . 111.03(19) ?
    C19 C20 H20 . . 124.5 ?
    N5 C20 H20 . . 124.5 ?
    N5 C21 N4 . . 112.40(19) ?
    N5 C21 H21 . . 123.8 ?
    N4 C21 H21 . . 123.8 ?
    C13 N1 C1 . . 118.91(14) ?
    C17 N2 C15 . . 105.89(18) ?
    C17 N2 C14 . . 128.06(17) ?
    C15 N2 C14 . . 125.97(17) ?
    C17 N3 C16 . . 104.28(19) ?
    C21 N4 C19 . . 106.58(17) ?
    C21 N4 C18 . . 125.81(16) ?
    C19 N4 C18 . . 127.60(15) ?
    C21 N5 C20 . . 104.10(17) ?
    H1A O1 H1B . . 109(3) ?
    N3 C17 N2 . . 112.7(2) ?
    N3 C17 H17 . . 123.6 ?
    N2 C17 H17 . . 123.6 ?
loop_
    _geom_torsion_atom_site_label_1
    _geom_torsion_atom_site_label_2
    _geom_torsion_atom_site_label_3
    _geom_torsion_atom_site_label_4
    _geom_torsion_site_symmetry_1
    _geom_torsion_site_symmetry_2
    _geom_torsion_site_symmetry_3
    _geom_torsion_site_symmetry_4
    _geom_torsion
    _geom_torsion_publ_flag
    N1 C1 C2 C3 . . . . 175.05(17) ?
    C6 C1 C2 C3 . . . . -4.7(3) ?
    N1 C1 C2 C14 . . . . -7.0(2) ?
    C6 C1 C2 C14 . . . . 173.28(16) ?
    C1 C2 C3 C4 . . . . 3.6(3) ?
    C14 C2 C3 C4 . . . . -174.4(2) ?
    C2 C3 C4 C5 . . . . 0.2(4) ?
    C3 C4 C5 C6 . . . . -2.8(4) ?
    C4 C5 C6 C7 . . . . -178.2(2) ?
    C4 C5 C6 C1 . . . . 1.5(3) ?
    N1 C1 C6 C7 . . . . 2.2(2) ?
    C2 C1 C6 C7 . . . . -178.12(16) ?
    N1 C1 C6 C5 . . . . -177.52(17) ?
    C2 C1 C6 C5 . . . . 2.2(2) ?
    C5 C6 C7 C8 . . . . 177.98(18) ?
    C1 C6 C7 C8 . . . . -1.7(3) ?
    C6 C7 C8 C9 . . . . -179.63(16) ?
    C6 C7 C8 C13 . . . . 0.0(2) ?
    C7 C8 C9 C10 . . . . 179.76(18) ?
    C13 C8 C9 C10 . . . . 0.1(3) ?
    C8 C9 C10 C11 . . . . -0.3(3) ?
    C9 C10 C11 C12 . . . . -0.4(3) ?
    C10 C11 C12 C13 . . . . 1.3(3) ?
    C10 C11 C12 C18 . . . . -177.90(18) ?
    C11 C12 C13 N1 . . . . 178.27(15) ?
    C18 C12 C13 N1 . . . . -2.6(2) ?
    C11 C12 C13 C8 . . . . -1.4(2) ?
    C18 C12 C13 C8 . . . . 177.73(15) ?
    C7 C8 C13 N1 . . . . 1.4(2) ?
    C9 C8 C13 N1 . . . . -178.93(15) ?
    C7 C8 C13 C12 . . . . -178.90(15) ?
    C9 C8 C13 C12 . . . . 0.8(2) ?
    C3 C2 C14 N2 . . . . 99.4(2) ?
    C1 C2 C14 N2 . . . . -78.6(2) ?
    N2 C15 C16 N3 . . . . -1.1(3) ?
    C11 C12 C18 N4 . . . . 89.8(2) ?
    C13 C12 C18 N4 . . . . -89.38(19) ?
    N4 C19 C20 N5 . . . . 0.1(2) ?
    C12 C13 N1 C1 . . . . 179.31(14) ?
    C8 C13 N1 C1 . . . . -1.0(2) ?
    C2 C1 N1 C13 . . . . 179.48(15) ?
    C6 C1 N1 C13 . . . . -0.8(2) ?
    C16 C15 N2 C17 . . . . 0.5(2) ?
    C16 C15 N2 C14 . . . . -176.70(17) ?
    C2 C14 N2 C17 . . . . 118.2(2) ?
    C2 C14 N2 C15 . . . . -65.3(2) ?
    C15 C16 N3 C17 . . . . 1.3(3) ?
    N5 C21 N4 C19 . . . . 0.1(2) ?
    N5 C21 N4 C18 . . . . 179.16(15) ?
    C20 C19 N4 C21 . . . . -0.08(19) ?
    C20 C19 N4 C18 . . . . -179.16(15) ?
    C12 C18 N4 C21 . . . . -92.4(2) ?
    C12 C18 N4 C19 . . . . 86.5(2) ?
    N4 C21 N5 C20 . . . . 0.0(2) ?
    C19 C20 N5 C21 . . . . 0.0(2) ?
    C16 N3 C17 N2 . . . . -1.0(3) ?
    C15 N2 C17 N3 . . . . 0.4(3) ?
    C14 N2 C17 N3 . . . . 177.43(17) ?
loop_
    _geom_hbond_atom_site_label_D
    _geom_hbond_atom_site_label_H
    _geom_hbond_atom_site_label_A
    _geom_hbond_site_symmetry_A
    _geom_hbond_distance_DH
    _geom_hbond_distance_HA
    _geom_hbond_distance_DA
    _geom_hbond_angle_DHA
    C18 H18B O1 2 0.97 2.55 3.482(3) 161.6
    O1 H1A N3 . 0.90(3) 2.07(3) 2.945(3) 166(3)
    O1 H1B N5 2_535 0.85(3) 2.21(3) 3.030(3) 162(3)
    C7 H7 Cg1 3_675 0.93 2.69 3.577(2) 159
    C20 H20 Cg1 2_555 0.93 2.90 3.648(2) 139
