# Supplementary material for: 4,5-Bis(1H-imidazol-1-ylmeth­yl)acridine monohydrate
Source: Acta Crystallogr Sect E Struct Rep Online. 2009 Aug 22;65(Pt 9):o2211. doi: 10.1107/S160053680903267X (PMC2969870; doi:10.1107/S160053680903267X)
Supplement: Supplementary file 2 [file e-65-o2211-Isup2.hkl]

#
# h,k,l, Fc-squared, Fo-squared, sigma(Fo-squared) and status flag
#
data_I
_shelx_title ' COP in P2(1)/n'
_shelx_refln_list_code          4
_shelx_F_calc_maximum      192.41
_exptl_crystal_F_000       752.00
_reflns_d_resolution_high  0.7537
 
loop_
 _symmetry_equiv_pos_as_xyz
 'x, y, z'
 '-x+1/2, y+1/2, -z+1/2'
 '-x, -y, -z'
 'x-1/2, -y-1/2, z-1/2'
 
_cell_length_a    14.3359
_cell_length_b     6.9132
_cell_length_c    17.7458
_cell_angle_alpha  90.000
_cell_angle_beta   92.895
_cell_angle_gamma  90.000
 
_shelx_F_squared_multiplier     1.000
 
loop_
 _refln_index_h
 _refln_index_k
 _refln_index_l
 _refln_F_squared_calc
 _refln_F_squared_meas
 _refln_F_squared_sigma
 _refln_observed_status
   2   0   0      187.18      198.26      3.38 o
   4   0   0    23362.11    22748.50    324.32 o
   6   0   0      242.77      263.99      6.57 o
   8   0   0     1248.95     1251.26     22.07 o
  10   0   0        1.34       -1.99      1.99 o
  12   0   0      454.89      430.86     10.50 o
  14   0   0        0.20       -0.68      2.51 o
  16   0   0        3.91        8.29      4.48 o
  18   0   0        0.10       -0.11      3.53 o
   1   1   0     3175.69     3196.53     28.20 o
   2   1   0     2898.25     3022.54     24.49 o
   3   1   0    10914.25    11125.52     93.15 o
   4   1   0     2360.75     2344.37     19.46 o
   5   1   0     1102.39     1145.59     10.95 o
   6   1   0      473.53      481.49      5.89 o
   7   1   0     1024.21     1044.10     11.31 o
   8   1   0      231.19      262.40      4.37 o
   9   1   0      309.94      306.94      5.01 o
  10   1   0       30.85       22.03      2.10 o
  11   1   0        0.33       -1.57      1.57 o
  12   1   0        2.07       -1.72      1.72 o
  13   1   0       11.87        9.88      2.08 o
  14   1   0       19.07       26.39      2.69 o
  15   1   0       37.26       38.44      3.10 o
  16   1   0       13.77       13.08      2.58 o
  17   1   0       10.38        6.87      2.50 o
  18   1   0        6.08       13.94      2.92 o
   0   2   0    37021.32    37847.68   1012.91 o
   1   2   0     5006.31     5288.33     80.72 o
   2   2   0      243.74      256.38      4.10 o
   3   2   0       53.59       46.15      1.07 o
   4   2   0      777.80      847.42      7.45 o
   5   2   0       80.36       74.05      1.74 o
   6   2   0      167.76      163.68      2.88 o
   7   2   0      261.56      287.55      4.28 o
   8   2   0      112.95       93.99      3.69 o
   9   2   0       30.10       33.36      1.87 o
  10   2   0       59.25       59.71      2.38 o
  11   2   0        0.08       -1.26      1.26 o
  12   2   0        1.73       -1.90      1.90 o
  13   2   0        3.81       -1.00      1.89 o
  14   2   0        7.49        5.69      2.16 o
  15   2   0        9.33        7.80      2.33 o
  16   2   0        6.57        9.85      3.31 o
  17   2   0        8.75        8.08      2.86 o
  18   2   0       51.67       61.11      4.59 o
   1   3   0      107.34      117.10      3.56 o
   2   3   0      183.92      217.22      4.79 o
   3   3   0       92.36       92.52      3.61 o
   4   3   0        1.42        0.31      0.70 o
   5   3   0       23.81       24.78      1.00 o
   6   3   0        0.22        1.08      0.86 o
   7   3   0      242.79      284.49      4.41 o
   8   3   0        1.47        1.57      1.07 o
   9   3   0       10.71       13.80      1.38 o
  10   3   0       50.29       50.98      2.32 o
  11   3   0        3.17       -1.59      1.59 o
  12   3   0       16.89       16.06      2.35 o
  13   3   0        0.17       -2.12      2.12 o
  14   3   0       18.85       12.88      2.79 o
  15   3   0        0.09       -0.97      2.51 o
  16   3   0        0.21        0.53      3.82 o
  17   3   0        4.99       11.06      3.62 o
   0   4   0     8846.20     9180.01    250.91 o
   1   4   0     1655.98     1731.69     36.35 o
   2   4   0     1068.62     1130.90     16.97 o
   3   4   0        6.32        7.70      1.40 o
   4   4   0      492.56      499.78     11.35 o
   5   4   0       19.69       16.58      3.55 o
   6   4   0       59.47       57.89      2.64 o
   7   4   0       12.69       12.38      1.46 o
   8   4   0        8.08        5.20      1.14 o
   9   4   0        3.67        3.79      1.40 o
  10   4   0        7.10        6.01      1.79 o
  11   4   0       77.58       83.12      4.06 o
  12   4   0        9.98        9.52      2.74 o
  13   4   0        0.54       -2.09      2.45 o
  14   4   0        3.73        2.99      2.98 o
  15   4   0        0.33        1.35      3.03 o
  16   4   0        0.63       -2.34      3.21 o
  17   4   0        1.50        3.80      3.52 o
   1   5   0        6.65        2.91      3.57 o
   2   5   0      463.32      470.64     11.00 o
   3   5   0       73.30       70.66      3.37 o
   4   5   0      207.24      193.58      6.56 o
   5   5   0        0.40       -2.03      2.03 o
   6   5   0       11.69       12.22      3.93 o
   7   5   0       45.13       51.15      5.85 o
   8   5   0       32.81       30.38      7.93 o
   9   5   0        0.75       -2.04      2.57 o
  10   5   0        9.60        7.19      2.90 o
  11   5   0      175.68      176.67      6.54 o
  12   5   0        0.58       -1.22      2.63 o
  13   5   0        0.44        0.73      2.20 o
  14   5   0        0.00       -0.21      2.70 o
  15   5   0        0.06       -0.50      2.74 o
   0   6   0      793.94      778.28     36.12 o
   1   6   0      141.54      127.71     10.40 o
   2   6   0      169.02      151.57      5.68 o
   3   6   0      105.43      110.37      4.58 o
   4   6   0       88.55       75.80      4.86 o
   5   6   0       59.88       62.94      6.28 o
   6   6   0       61.13       63.39      4.66 o
   7   6   0       36.41       38.46      5.30 o
   8   6   0        9.56        6.91      2.82 o
   9   6   0        3.71        3.24      4.01 o
  10   6   0        5.21        9.16      3.25 o
  11   6   0        0.01       -0.31      3.16 o
  12   6   0       23.39       14.52      5.64 o
  13   6   0       23.71       26.39      4.72 o
  14   6   0       11.85        6.69      4.62 o
   1   7   0       12.04        7.83      5.44 o
   2   7   0       94.06       88.07      9.90 o
   3   7   0      138.99      120.33     10.77 o
   4   7   0        0.59       -2.22      2.22 o
   5   7   0       24.49       20.48      2.98 o
   6   7   0       17.30       10.56      3.78 o
   7   7   0       41.33       29.53      3.45 o
   8   7   0        5.65        7.38      3.75 o
   9   7   0        0.01        3.78      2.64 o
  10   7   0        0.21        1.14      2.75 o
  11   7   0       38.35       34.92      4.56 o
  12   7   0        5.14        4.51      4.42 o
   0   8   0        0.42       -2.76      6.40 o
   1   8   0       60.14       48.88      9.39 o
   2   8   0       69.36       28.02      7.72 o
   3   8   0       32.30       31.84      8.14 o
   4   8   0       13.83       13.36      6.50 o
   5   8   0       16.66       24.31      7.53 o
   6   8   0        0.72        8.90      9.24 o
   7   8   0        3.37        3.72      7.53 o
   8   8   0        2.78        0.03      3.78 o
   9   8   0        1.63        7.08      5.85 o
   1   9   0        8.08       14.32      7.19 o
   2   9   0        8.96       12.78      7.10 o
   3   9   0        0.64        6.90      6.59 o
 -19   0   1       42.74       49.36      6.91 o
 -17   0   1       22.24       40.22      5.09 o
 -15   0   1        7.28        5.42      3.09 o
 -13   0   1        0.32       -1.32      2.41 o
 -11   0   1      213.60      187.59      8.26 o
  -9   0   1      109.05      112.89      5.19 o
  -7   0   1      276.44      294.16      5.90 o
  -5   0   1     3617.61     3673.54     54.71 o
  -3   0   1       46.90       61.16      2.75 o
  -1   0   1     1363.70       -0.32      0.32 o
   3   0   1    10236.03    10199.44    126.37 o
   5   0   1      356.58      362.87      6.71 o
   7   0   1      211.12      205.48      6.08 o
   9   0   1       11.91       18.63      2.49 o
  11   0   1      422.45      407.53     11.07 o
  13   0   1      124.57      132.02      8.04 o
  15   0   1       19.15       12.91      3.37 o
  17   0   1      106.38      123.66      7.22 o
 -18   1   1        1.51        5.90      2.60 o
 -17   1   1        0.39        4.38      2.44 o
 -16   1   1       29.47       31.15      3.10 o
 -15   1   1       29.91       30.03      2.93 o
 -14   1   1        5.32        4.86      2.08 o
 -13   1   1       66.88       66.03      3.56 o
 -12   1   1        2.86        0.34      2.49 o
 -11   1   1      952.53      963.23     12.88 o
 -10   1   1       11.20        9.54      1.54 o
  -9   1   1        6.96        9.16      1.45 o
  -8   1   1      111.82      104.42      2.86 o
  -7   1   1      813.85      783.41      9.61 o
  -6   1   1      323.40      318.89      4.51 o
  -5   1   1     1041.72      989.62      9.66 o
  -4   1   1     7744.99     7640.33     64.05 o
  -3   1   1       73.32       60.11      1.79 o
  -2   1   1     2411.81     2320.68     21.10 o
  -1   1   1     5075.94     5182.11     40.75 o
   0   1   1      211.26      212.65      3.07 o
   1   1   1     1855.43     1929.04     16.02 o
   2   1   1      513.09      517.05      4.74 o
   3   1   1     2764.71     2914.69     23.83 o
   4   1   1      312.10      336.33      3.59 o
   5   1   1       22.26       21.09      1.00 o
   6   1   1      110.97      106.87      2.28 o
   7   1   1     1702.01     1857.37     19.76 o
   8   1   1      690.09      701.62      9.25 o
   9   1   1      508.72      520.11      7.32 o
  10   1   1        2.50        2.22      1.38 o
  11   1   1        4.72       -0.89      1.64 o
  12   1   1        2.76       -1.52      1.52 o
  13   1   1       16.44       12.99      2.22 o
  14   1   1       25.24       20.22      2.55 o
  15   1   1       25.68       27.55      3.38 o
  16   1   1       15.73       12.26      2.53 o
  17   1   1        0.01       -0.18      2.27 o
  18   1   1        0.50        3.22      2.65 o
 -18   2   1        1.34        4.52      2.99 o
 -17   2   1       10.65       22.29      3.35 o
 -16   2   1        2.22        1.48      2.46 o
 -15   2   1        5.45        2.96      2.16 o
 -14   2   1        7.65        9.25      2.39 o
 -13   2   1        8.42        1.72      2.16 o
 -12   2   1       55.31       46.88      2.75 o
 -11   2   1       66.47       62.76      2.81 o
 -10   2   1        4.56        2.46      1.31 o
  -9   2   1       34.35       32.40      1.89 o
  -8   2   1      297.31      308.11      5.63 o
  -7   2   1      555.34      550.82      6.70 o
  -6   2   1       30.00       36.50      1.41 o
  -5   2   1      160.61      182.67      2.84 o
  -4   2   1       55.94       58.15      1.35 o
  -3   2   1      577.90      566.13      5.07 o
  -2   2   1      844.55      888.08     21.24 o
  -1   2   1    24560.91    25682.48    332.00 o
   0   2   1    12279.29    12576.16    236.24 o
   1   2   1     5996.45     6342.71     82.57 o
   2   2   1       64.63       61.04      1.46 o
   3   2   1       31.79       14.99      0.90 o
   4   2   1      180.43      168.13      2.41 o
   5   2   1      236.29      242.66      3.23 o
   6   2   1      387.99      416.66      5.14 o
   7   2   1      189.20      224.95      3.50 o
   8   2   1      120.24      122.17      3.15 o
   9   2   1      123.83      123.99      3.85 o
  10   2   1      157.17      154.72      3.68 o
  11   2   1        1.59       -0.15      1.54 o
  12   2   1       85.21       81.71      3.65 o
  13   2   1       22.52       22.43      2.54 o
  14   2   1       46.02       45.14      3.12 o
  15   2   1       14.38       12.54      2.41 o
  16   2   1        0.24       -2.13      2.29 o
  17   2   1       48.02       64.74      4.48 o
  18   2   1        7.34        5.40      3.06 o
 -17   3   1        3.08        2.31      3.62 o
 -16   3   1        3.93        4.18      2.95 o
 -15   3   1        0.45       -0.78      3.51 o
 -14   3   1      103.60      114.04      5.41 o
 -13   3   1        0.04       -2.10      2.10 o
 -12   3   1       37.76       41.89      3.61 o
 -11   3   1      192.28      188.29      4.65 o
 -10   3   1        3.03        1.81      1.36 o
  -9   3   1        0.68       -0.60      1.02 o
  -8   3   1       12.56       14.05      1.33 o
  -7   3   1      160.37      170.54      3.04 o
  -6   3   1        6.14        5.65      1.00 o
  -5   3   1        6.29        8.62      0.74 o
  -4   3   1       23.22       24.44      1.36 o
  -3   3   1        4.39        5.75      2.59 o
  -2   3   1      747.48      798.23     12.64 o
  -1   3   1      299.68      327.80      7.24 o
   0   3   1      420.38      420.35     13.01 o
   1   3   1      741.19      790.62     20.29 o
   2   3   1     1071.52     1116.40     14.29 o
   3   3   1       55.86       71.68      2.63 o
   4   3   1        5.44        4.70      1.25 o
   5   3   1      210.31      196.03      2.73 o
   6   3   1      804.96      853.09      8.43 o
   7   3   1     1828.69     2025.07     17.96 o
   8   3   1       60.69       70.33      2.06 o
   9   3   1       17.29       23.10      1.68 o
  10   3   1        1.40        1.76      1.29 o
  11   3   1       76.40       78.48      3.26 o
  12   3   1       15.57       16.29      2.40 o
  13   3   1        8.72        9.85      2.31 o
  14   3   1        0.01       -0.65      2.27 o
  15   3   1       12.84       11.61      2.87 o
  16   3   1        2.22        1.78      2.79 o
  17   3   1       22.52       25.35      4.00 o
 -17   4   1       22.51       25.59      4.48 o
 -16   4   1       25.65       24.31      4.33 o
 -15   4   1        5.73        7.84      3.36 o
 -14   4   1        0.25       -2.69      2.69 o
 -13   4   1        0.02       -2.36      2.36 o
 -12   4   1      362.29      370.22     12.09 o
 -11   4   1       70.34       72.51      3.89 o
 -10   4   1        5.26        3.40      1.73 o
  -9   4   1        0.17       -0.79      1.29 o
  -8   4   1      182.85      188.99      3.42 o
  -7   4   1        5.76        5.30      1.34 o
  -6   4   1       63.39       61.08      3.70 o
  -5   4   1       27.27       24.85      2.82 o
  -4   4   1      566.46      598.57     12.99 o
  -3   4   1       52.30       61.60      3.07 o
  -2   4   1      149.68      141.68      5.77 o
  -1   4   1      141.36      194.68      5.57 o
   0   4   1     2980.75     3197.99     67.33 o
   1   4   1     2222.86     2303.51     38.19 o
   2   4   1        0.78       -0.88      1.14 o
   3   4   1      160.76      175.26      5.38 o
   4   4   1      339.46      345.36      8.93 o
   5   4   1      274.33      298.16      8.48 o
   6   4   1       10.05        8.57      1.45 o
   7   4   1        0.05       -1.46      1.46 o
   8   4   1       71.63       73.64      2.24 o
   9   4   1        9.52       10.89      1.60 o
  10   4   1      103.87      103.28      3.57 o
  11   4   1      101.69      105.03      4.11 o
  12   4   1        7.34        4.38      2.58 o
  13   4   1        3.64        0.26      2.53 o
  14   4   1        8.67       16.17      3.44 o
  15   4   1        1.17        4.49      3.14 o
  16   4   1        2.46       -0.67      3.19 o
  17   4   1       11.00       12.66      4.62 o
 -15   5   1        1.54        3.58      3.30 o
 -14   5   1        1.46       -1.01      2.70 o
 -13   5   1        5.27        7.51      3.15 o
 -12   5   1       20.35       22.79      5.27 o
 -11   5   1      554.31      586.80     15.65 o
 -10   5   1        5.84        7.54      3.00 o
  -9   5   1       30.96       27.19      3.63 o
  -8   5   1       23.14       17.94      3.92 o
  -7   5   1      391.03      387.20     16.98 o
  -6   5   1       57.63       63.04      4.42 o
  -5   5   1      311.32      314.55      9.14 o
  -4   5   1       98.29       98.64     11.00 o
  -3   5   1        0.00       -0.59      1.21 o
  -2   5   1      243.62      252.89      5.43 o
  -1   5   1      134.83      132.87      5.94 o
   0   5   1       17.67       14.22      4.48 o
   1   5   1       83.76       73.60      3.45 o
   2   5   1      114.61      116.88      4.80 o
   3   5   1       12.57       14.89      1.50 o
   4   5   1       29.66       26.67      2.92 o
   5   5   1       18.01       24.42      3.70 o
   6   5   1      183.56      201.45      7.40 o
   7   5   1        1.61       -0.05      1.98 o
   8   5   1       77.19       70.03      4.22 o
   9   5   1      139.11      143.57      4.06 o
  10   5   1        0.01       -1.98      2.20 o
  11   5   1        6.94        7.04      2.81 o
  12   5   1       16.62       11.95      3.57 o
  13   5   1       48.74       56.19      3.81 o
  14   5   1        4.38       -2.29      2.83 o
  15   5   1        1.24       -0.59      3.44 o
 -14   6   1       10.45        7.18      6.70 o
 -13   6   1       63.34       66.79      6.83 o
 -12   6   1      144.36      143.63      7.93 o
 -11   6   1       15.37       10.73      4.84 o
 -10   6   1       13.11        8.05      7.48 o
  -9   6   1       18.63       15.61      4.35 o
  -8   6   1       46.70       48.29      6.42 o
  -7   6   1       29.19       30.41      4.45 o
  -6   6   1        7.53        3.46      2.65 o
  -5   6   1      151.34      142.45      6.25 o
  -4   6   1       14.84       13.58      2.57 o
  -3   6   1       65.06       55.46      3.44 o
  -2   6   1        0.13       -8.05      8.05 o
  -1   6   1        7.85        2.85      5.45 o
   0   6   1      715.59      706.70     23.87 o
   1   6   1      419.27      413.14     17.56 o
   2   6   1       86.11       81.13      7.19 o
   3   6   1       14.05       11.57      1.71 o
   4   6   1        0.80       -1.50      1.50 o
   5   6   1       90.88       82.97      4.01 o
   6   6   1        9.91        9.65      2.36 o
   7   6   1        5.94        6.72      2.44 o
   8   6   1        6.76        5.59      2.46 o
   9   6   1        0.42       -1.65      2.44 o
  10   6   1       10.74        7.87      3.24 o
  11   6   1       13.02       11.85      4.07 o
  12   6   1        0.67       -1.60      3.58 o
  13   6   1        3.74       -0.86      3.85 o
  14   6   1       22.80       16.91      5.28 o
 -12   7   1       71.31       73.87      9.90 o
 -11   7   1       60.93       48.73      5.11 o
 -10   7   1        0.17        2.84      3.05 o
  -9   7   1       10.78       14.18      3.37 o
  -8   7   1       21.38       31.77      6.68 o
  -7   7   1      105.78       97.07      6.75 o
  -6   7   1       67.70       67.56      5.40 o
  -5   7   1       28.50       24.94      7.57 o
  -4   7   1      201.96      219.57     13.88 o
  -3   7   1        4.33        0.49      4.63 o
  -2   7   1       65.99       51.33     10.90 o
  -1   7   1       30.84       23.49      7.48 o
   0   7   1        6.65        2.73      6.85 o
   1   7   1        0.05        7.02      4.71 o
   2   7   1       80.67       85.65     11.70 o
   3   7   1      112.50       90.63      4.94 o
   4   7   1        0.21       -1.51      2.31 o
   5   7   1       20.78       18.77      2.47 o
   6   7   1      130.63      119.75      4.99 o
   7   7   1       25.19       27.55      3.15 o
   8   7   1        2.48        0.48      2.29 o
   9   7   1        1.76       -1.90      2.44 o
  10   7   1        0.05        0.48      2.85 o
  11   7   1       20.58       20.05      4.96 o
  12   7   1        0.02       -0.55      5.04 o
  -9   8   1        0.44        1.17      3.54 o
  -8   8   1        3.81        5.04      3.95 o
  -7   8   1        8.53        8.89      3.64 o
  -6   8   1        0.12        2.23      8.37 o
  -5   8   1        0.08       -6.25      6.25 o
  -4   8   1       11.82        2.46      5.98 o
  -3   8   1        1.71       -6.19      6.19 o
  -2   8   1        0.13       -5.30      5.30 o
  -1   8   1       35.08       34.55      8.09 o
   0   8   1       36.73       48.36      9.07 o
   1   8   1       69.35       54.55      9.39 o
   2   8   1       34.27       17.74      7.31 o
   3   8   1       35.05       30.02      7.98 o
   4   8   1       12.81       15.80      6.56 o
   5   8   1       19.56       11.93     10.15 o
   6   8   1        1.15        3.62      2.75 o
   7   8   1        0.54        0.28      2.89 o
   8   8   1        0.13        0.40      3.68 o
   9   8   1        0.23        6.10      3.99 o
  -3   9   1        1.71        1.70     10.30 o
  -2   9   1        2.81       18.48     12.27 o
  -1   9   1        0.01        5.03      6.22 o
   0   9   1        2.57       -2.43     12.15 o
   1   9   1        0.99        5.53      6.29 o
   2   9   1       26.44       19.68     11.74 o
   3   9   1       13.62       15.28      7.45 o
 -18   0   2       50.30       65.14      6.01 o
 -16   0   2      102.68      112.89      6.64 o
 -14   0   2       60.68       61.82      5.62 o
 -12   0   2      625.22      601.88     20.53 o
 -10   0   2       27.74       20.39      3.14 o
  -8   0   2     1605.86     1518.37     25.98 o
  -6   0   2       62.89       56.17      3.13 o
  -4   0   2        0.82       -1.10      1.10 o
  -2   0   2     2817.95     2707.50     31.26 o
   0   0   2     7134.39     5767.39    187.44 o
   2   0   2     2230.27     1938.64     20.46 o
   4   0   2     9333.73     9263.04    115.35 o
   6   0   2     1313.35     1563.13     22.15 o
   8   0   2      185.45      181.96      5.34 o
  10   0   2      120.06      112.30      4.75 o
  12   0   2      112.44      114.60      5.84 o
  14   0   2       20.34       14.04      3.27 o
  16   0   2       12.71       14.81      3.75 o
  18   0   2        1.76        3.96      3.64 o
 -18   1   2       16.71       22.05      3.19 o
 -17   1   2        0.30       -0.44      2.26 o
 -16   1   2        0.83       -1.25      2.07 o
 -15   1   2        9.69        8.57      2.59 o
 -14   1   2       63.02       56.50      3.56 o
 -13   1   2        3.72        4.37      2.16 o
 -12   1   2        3.66        3.04      2.30 o
 -11   1   2       63.14       64.23      3.81 o
 -10   1   2     1264.91     1204.45     14.64 o
  -9   1   2       84.14       79.68      2.77 o
  -8   1   2        0.53       -0.48      1.27 o
  -7   1   2        2.66        0.39      1.05 o
  -6   1   2       53.56       55.75      1.87 o
  -5   1   2      320.44      296.56      4.12 o
  -4   1   2     1448.50     1420.66     13.01 o
  -3   1   2      316.44      290.94      3.61 o
  -2   1   2     9701.12     9812.64     92.84 o
  -1   1   2        0.18        0.76      0.33 o
   0   1   2     1209.36     1136.35      9.98 o
   1   1   2       42.80       52.17      1.15 o
   2   1   2     1106.70     1008.35     10.39 o
   3   1   2     1346.02     1326.58     12.00 o
   4   1   2      985.89      929.27      8.11 o
   5   1   2      358.91      353.14      4.15 o
   6   1   2     2328.87     2347.91     21.21 o
   7   1   2      422.43      444.46      6.14 o
   8   1   2       70.63       88.15      2.72 o
   9   1   2       44.15       49.12      2.32 o
  10   1   2       31.00       31.83      3.27 o
  11   1   2        0.01       -1.87      1.87 o
  12   1   2      111.28      107.48      3.74 o
  13   1   2        8.79        3.99      1.91 o
  14   1   2        0.02        2.22      1.95 o
  15   1   2        1.85       -1.86      1.86 o
  16   1   2        5.32        4.24      2.29 o
  17   1   2        1.20        1.05      2.30 o
  18   1   2        0.46       -1.81      2.45 o
 -18   2   2       44.35       58.70      4.59 o
 -17   2   2       27.08       31.70      3.64 o
 -16   2   2       14.12       15.90      2.98 o
 -15   2   2        7.55        8.73      2.48 o
 -14   2   2        4.43        2.00      2.15 o
 -13   2   2      189.24      184.53      5.48 o
 -12   2   2      655.94      668.52     10.80 o
 -11   2   2       41.66       42.66      2.52 o
 -10   2   2      144.13      154.70      3.82 o
  -9   2   2      112.90      111.27      3.13 o
  -8   2   2       54.75       51.71      2.12 o
  -7   2   2       14.24       17.00      1.53 o
  -6   2   2      851.32      798.82     11.70 o
  -5   2   2       41.11       42.12      1.52 o
  -4   2   2      414.53      413.46      4.65 o
  -3   2   2      650.30      594.40      5.87 o
  -2   2   2     2421.86     2598.19     23.68 o
  -1   2   2      190.98      221.84      4.31 o
   0   2   2     9905.73    10150.53    130.16 o
   1   2   2      947.86     1001.37     15.65 o
   2   2   2      759.37      683.70      7.02 o
   3   2   2      192.35      216.27      2.64 o
   4   2   2        2.32        1.16      0.60 o
   5   2   2       99.49      103.04      1.97 o
   6   2   2      732.88      854.41      8.13 o
   7   2   2       46.82       41.45      1.71 o
   8   2   2       19.04       13.09      1.33 o
   9   2   2      164.19      179.07      3.75 o
  10   2   2        1.60        0.37      1.30 o
  11   2   2       46.89       38.02      2.56 o
  12   2   2       10.37        7.26      2.01 o
  13   2   2        2.32        1.50      1.90 o
  14   2   2        9.05        4.77      2.14 o
  15   2   2        6.67        5.39      2.25 o
  16   2   2       26.12       28.52      3.31 o
  17   2   2        0.03       -2.49      2.49 o
  18   2   2        0.27        1.76      3.26 o
 -17   3   2        0.01        0.06      3.09 o
 -16   3   2       12.71        7.38      3.07 o
 -15   3   2        3.35        1.94      2.77 o
 -14   3   2       35.77       41.90      3.90 o
 -13   3   2       25.01       24.82      2.97 o
 -12   3   2      275.80      305.13      6.52 o
 -11   3   2      432.85      429.88      7.18 o
 -10   3   2      189.10      183.67      4.02 o
  -9   3   2        0.73       -0.54      1.03 o
  -8   3   2        1.63       -0.77      1.03 o
  -7   3   2       84.67       74.62      2.09 o
  -6   3   2      120.45      156.27      2.73 o
  -5   3   2       37.13       36.11      1.20 o
  -4   3   2        0.10       -0.85      1.00 o
  -3   3   2      380.62      422.76      9.37 o
  -2   3   2     2337.39     2532.02     34.51 o
  -1   3   2      922.89      996.65     14.78 o
   0   3   2      114.76      103.35      2.74 o
   1   3   2     3095.87     3380.90     45.08 o
   2   3   2      381.52      401.43      8.10 o
   3   3   2      257.52      256.20      4.06 o
   4   3   2       48.54       47.12      2.48 o
   5   3   2        7.99       12.93      0.94 o
   6   3   2      143.27      157.24      3.12 o
   7   3   2       93.67       85.17      2.87 o
   8   3   2      788.33      902.91      9.04 o
   9   3   2       19.64       18.81      1.55 o
  10   3   2       32.22       32.41      2.10 o
  11   3   2       15.68       12.89      2.19 o
  12   3   2        0.42       -1.23      1.83 o
  13   3   2        2.67        1.38      2.03 o
  14   3   2        1.05        4.10      2.47 o
  15   3   2        5.30        5.19      2.62 o
  16   3   2        0.00        3.80      2.93 o
  17   3   2        0.03       -1.20      3.00 o
 -17   4   2        1.14        3.02      3.53 o
 -16   4   2        0.12       -2.99      2.99 o
 -15   4   2        5.62        6.30      6.02 o
 -14   4   2       44.40       46.79      6.85 o
 -13   4   2       69.21       64.66      4.23 o
 -12   4   2      202.86      215.98      6.62 o
 -11   4   2       46.01       49.22      3.51 o
 -10   4   2        7.50        4.48      2.33 o
  -9   4   2      110.84      114.39      3.02 o
  -8   4   2      144.18      151.90      3.04 o
  -7   4   2      333.74      359.83      6.12 o
  -6   4   2       92.32      100.22      3.13 o
  -5   4   2       54.46       53.32      3.14 o
  -4   4   2      195.02      207.67      6.89 o
  -3   4   2      123.78      155.78      4.35 o
  -2   4   2       17.86       12.91      2.73 o
  -1   4   2      177.73      162.42      7.05 o
   0   4   2     3645.38     3955.72     52.97 o
   1   4   2     4967.16     5363.06     70.76 o
   2   4   2        0.94        0.88      0.85 o
   3   4   2      481.58      499.79      7.95 o
   4   4   2      124.62      111.15      4.04 o
   5   4   2     1912.39     1983.60     29.06 o
   6   4   2      134.21      154.82      3.74 o
   7   4   2        5.70        7.16      2.01 o
   8   4   2       32.96       33.10      1.72 o
   9   4   2       56.09       60.45      2.25 o
  10   4   2       55.90       60.04      2.93 o
  11   4   2        1.15       -2.10      2.10 o
  12   4   2        1.56        1.24      2.36 o
  13   4   2      133.91      158.21      7.63 o
  14   4   2       48.40       42.91      7.79 o
  15   4   2       11.80        7.38      3.34 o
  16   4   2        1.22        1.47      3.72 o
 -15   5   2        2.25        1.26      3.32 o
 -14   5   2       13.06       14.32      3.44 o
 -13   5   2        0.25        3.62      2.49 o
 -12   5   2        5.38        5.91      3.49 o
 -11   5   2       23.08       19.75      7.69 o
 -10   5   2      175.96      174.25      6.86 o
  -9   5   2        4.29        2.58      2.24 o
  -8   5   2        5.11        3.72      3.26 o
  -7   5   2        0.38       -1.41      2.73 o
  -6   5   2        2.04        3.06      2.86 o
  -5   5   2        0.29       -2.16      2.16 o
  -4   5   2      143.21      150.94      5.91 o
  -3   5   2       82.58       88.91      3.51 o
  -2   5   2       27.71       25.15      4.71 o
  -1   5   2      245.62      242.17      6.93 o
   0   5   2       16.30       20.47      1.56 o
   1   5   2      520.33      521.30      7.92 o
   2   5   2       51.54       54.30      2.25 o
   3   5   2        0.20        1.41      1.00 o
   4   5   2       63.36       59.00      6.12 o
   5   5   2      202.00      186.05      5.66 o
   6   5   2      418.81      410.69      9.30 o
   7   5   2       63.49       57.58      3.79 o
   8   5   2       17.62       23.26      3.04 o
   9   5   2       90.91       90.85      3.24 o
  10   5   2       78.65       80.14      3.67 o
  11   5   2       16.55       17.90      3.60 o
  12   5   2        2.29        2.00      2.97 o
  13   5   2        0.03       -1.51      2.36 o
  14   5   2        6.27        3.56      2.81 o
  15   5   2        0.35        1.92      2.81 o
 -14   6   2       31.34       31.53      6.35 o
 -13   6   2      177.65      179.17     11.33 o
 -12   6   2       70.63       69.26     13.33 o
 -11   6   2        5.57        6.86      4.37 o
 -10   6   2        0.41       -0.38      4.49 o
  -9   6   2        6.43        6.87     11.40 o
  -8   6   2        1.44        0.19      2.93 o
  -7   6   2       13.33        8.25      3.38 o
  -6   6   2       69.43       66.19      5.28 o
  -5   6   2       30.70       30.44      3.82 o
  -4   6   2      212.80      193.79      6.97 o
  -3   6   2       96.44      101.38     14.48 o
  -2   6   2       61.61       50.41      7.58 o
  -1   6   2       18.65       20.52      7.25 o
   0   6   2     1108.02     1061.44     31.19 o
   1   6   2     1490.25     1509.68     28.15 o
   2   6   2      529.14      484.63     11.99 o
   3   6   2        0.06        4.77      2.36 o
   4   6   2       19.06       22.83      2.36 o
   5   6   2       58.32       52.20      3.32 o
   6   6   2       36.01       38.82      3.54 o
   7   6   2        5.54        4.44      2.30 o
   8   6   2       48.03       38.40      4.27 o
   9   6   2        2.40        3.96      2.58 o
  10   6   2       11.89       12.94      5.22 o
  11   6   2       11.44       13.43      4.31 o
  12   6   2        7.36        1.50      4.75 o
  13   6   2       25.33       14.07      4.90 o
  14   6   2        0.37        0.88      4.28 o
 -12   7   2       44.59       42.39      5.18 o
 -11   7   2        6.54       -0.48      3.63 o
 -10   7   2       20.06       20.64      4.96 o
  -9   7   2        6.22        2.59      3.65 o
  -8   7   2        1.28       -1.48      3.23 o
  -7   7   2       15.66       10.00      3.63 o
  -6   7   2        0.02        0.96      7.59 o
  -5   7   2        0.02       -1.75      2.29 o
  -4   7   2        0.41       -0.87      6.55 o
  -3   7   2        0.07        3.83      9.28 o
  -2   7   2        0.93       -3.16      4.34 o
  -1   7   2       17.36        7.88      5.35 o
   0   7   2      109.88       94.62     10.25 o
   1   7   2       21.05       31.49      7.12 o
   2   7   2       27.59       21.08      2.75 o
   3   7   2        3.10        4.95      2.36 o
   4   7   2       26.85       25.23      4.02 o
   5   7   2       30.68       26.47      3.85 o
   6   7   2       32.40       21.67      2.81 o
   7   7   2        1.77        4.65      2.64 o
   8   7   2        3.91        3.26      2.37 o
   9   7   2        4.43        0.33      3.03 o
  10   7   2        8.88        4.30      5.32 o
  11   7   2        0.08        0.45      3.45 o
  12   7   2        0.05        0.61      3.56 o
  -9   8   2        0.58       -0.32      3.99 o
  -8   8   2       10.83        3.42      4.20 o
  -7   8   2        0.69        2.72      3.63 o
  -6   8   2       36.81       29.10      4.46 o
  -5   8   2       21.84       12.30     10.49 o
  -4   8   2       29.02       33.20     11.85 o
  -3   8   2        0.28       -7.53      7.53 o
  -2   8   2        0.59       -1.86      7.69 o
  -1   8   2        0.05        3.86      5.90 o
   0   8   2       95.65       94.13     12.17 o
   1   8   2      351.13      359.02     20.48 o
   2   8   2       73.11       64.89     17.34 o
   3   8   2       17.04       26.06      7.28 o
   4   8   2       25.90       16.17      6.89 o
   5   8   2       14.74       29.33      8.44 o
   6   8   2        3.00        4.19      3.87 o
   7   8   2        0.54        2.79      3.29 o
   8   8   2        2.58       -0.29      6.08 o
  -3   9   2        4.00       -1.51      9.77 o
  -2   9   2        0.82        2.04      9.84 o
  -1   9   2       12.75       19.76     10.56 o
   0   9   2        2.09        0.91      8.37 o
   1   9   2       11.85        3.98     10.11 o
   2   9   2       29.48       15.52     10.90 o
   3   9   2       14.20       26.73     11.59 o
 -17   0   3       14.36       14.01      3.98 o
 -15   0   3       94.57      104.98      9.25 o
 -13   0   3      312.70      284.27     15.46 o
 -11   0   3     2472.73     2420.93     34.82 o
  -9   0   3      541.47      477.37     11.37 o
  -7   0   3     3058.76     3022.48     46.82 o
  -5   0   3        5.92        2.97      1.64 o
  -3   0   3    24385.02    23934.36    342.29 o
  -1   0   3     1537.23     1590.76     18.57 o
   1   0   3    19040.52    17925.83    256.82 o
   3   0   3     1520.13     1430.55     19.40 o
   5   0   3     4180.05     4365.83     56.13 o
   7   0   3        2.73       10.47      1.87 o
   9   0   3       13.68       10.14      2.22 o
  11   0   3        0.30       -2.08      2.08 o
  13   0   3        0.80       -2.32      2.32 o
  15   0   3       13.57       25.49      7.24 o
  17   0   3        6.68        0.83      6.14 o
 -18   1   3       21.54       23.52      3.25 o
 -17   1   3        1.88        0.53      2.35 o
 -16   1   3        2.31        1.14      2.77 o
 -15   1   3       21.98       21.76      3.21 o
 -14   1   3       41.39       46.65      3.61 o
 -13   1   3        9.75       11.35      2.51 o
 -12   1   3      405.57      405.43      7.33 o
 -11   1   3     2509.04     2426.56     26.65 o
 -10   1   3       33.66       29.18      2.19 o
  -9   1   3       74.89       70.98      2.72 o
  -8   1   3      124.53      111.24      4.79 o
  -7   1   3     2119.44     1992.72     21.17 o
  -6   1   3      812.07      819.41      9.82 o
  -5   1   3        2.82        2.80      0.87 o
  -4   1   3     2291.22     2262.07     21.10 o
  -3   1   3     8773.71     8973.56     84.36 o
  -2   1   3     2778.52     2664.28     27.85 o
  -1   1   3      124.96      116.65      2.07 o
   0   1   3    11698.45    11540.63    128.06 o
   1   1   3     4481.65     4540.55     46.52 o
   2   1   3      240.74      255.42      3.71 o
   3   1   3      211.02      190.51      2.66 o
   4   1   3       71.14       74.04      1.65 o
   5   1   3      294.20      287.84      3.70 o
   6   1   3        0.03       -0.92      0.92 o
   7   1   3     3302.77     3722.68     32.90 o
   8   1   3        8.88       15.29      1.60 o
   9   1   3        4.90        6.88      1.45 o
  10   1   3       32.88       33.11      2.25 o
  11   1   3        0.50       -1.43      1.43 o
  12   1   3       14.73       15.42      2.11 o
  13   1   3       11.56        5.06      1.99 o
  14   1   3       11.79       13.82      2.78 o
  15   1   3        0.56       -0.44      1.99 o
  16   1   3        2.61        5.19      2.38 o
  17   1   3        0.56        4.21      2.47 o
  18   1   3       27.04       26.72      3.45 o
 -18   2   3        2.64       -0.63      2.91 o
 -17   2   3        0.10       -0.02      2.82 o
 -16   2   3       11.95       15.53      3.76 o
 -15   2   3       24.45       22.47      3.00 o
 -14   2   3        0.01       -0.78      2.08 o
 -13   2   3      333.43      319.05      8.23 o
 -12   2   3      111.33      104.44      4.14 o
 -11   2   3      503.35      489.04      8.17 o
 -10   2   3      177.20      185.14      4.22 o
  -9   2   3       19.80       23.61      1.80 o
  -8   2   3       33.25       32.40      1.87 o
  -7   2   3      389.63      365.52      5.41 o
  -6   2   3      368.23      375.01      5.23 o
  -5   2   3       52.64       63.75      1.89 o
  -4   2   3      760.85      726.62      7.37 o
  -3   2   3     1929.31     2017.24     17.77 o
  -2   2   3      965.04      967.15      8.88 o
  -1   2   3      378.57      377.03      4.48 o
   0   2   3      468.38      479.56      6.73 o
   1   2   3     3213.22     3235.89     26.22 o
   2   2   3       12.17        9.97      0.72 o
   3   2   3       91.61       94.69      2.69 o
   4   2   3      390.59      423.08      4.86 o
   5   2   3     1061.76     1143.27     10.55 o
   6   2   3       85.07       97.92      2.39 o
   7   2   3       13.21       21.02      1.55 o
   8   2   3      229.46      232.86      4.33 o
   9   2   3        1.07        0.02      1.07 o
  10   2   3        6.21        4.61      1.44 o
  11   2   3       10.21        7.97      1.74 o
  12   2   3       31.05       29.91      2.58 o
  13   2   3       90.73       89.14      5.75 o
  14   2   3       47.30       46.55      3.24 o
  15   2   3       62.16       48.18      3.71 o
  16   2   3        1.63        2.45      2.41 o
  17   2   3        1.78       -0.93      2.55 o
  18   2   3        3.35        0.56      2.93 o
 -17   3   3        0.37       -0.30      3.60 o
 -16   3   3        3.23        0.90      3.18 o
 -15   3   3       48.83       57.24      4.83 o
 -14   3   3       13.37        6.88      2.83 o
 -13   3   3        9.26       11.89      2.37 o
 -12   3   3        2.12        4.70      2.17 o
 -11   3   3     1316.90     1369.25     15.84 o
 -10   3   3      422.57      434.43      6.45 o
  -9   3   3       11.39        7.35      1.21 o
  -8   3   3      106.92      108.62      2.81 o
  -7   3   3      204.58      215.87      3.77 o
  -6   3   3      131.39      127.90      2.86 o
  -5   3   3      921.66      997.71     11.47 o
  -4   3   3       66.26       69.22      2.10 o
  -3   3   3     1901.98     2019.29     27.59 o
  -2   3   3       56.34       57.02      3.25 o
  -1   3   3      352.50      403.15     13.15 o
   0   3   3      190.88      227.38      4.83 o
   1   3   3      382.69      443.74      7.87 o
   2   3   3      768.38      804.25     12.76 o
   3   3   3        2.63        2.18      0.56 o
   4   3   3       71.27       77.49      1.66 o
   5   3   3       11.60       13.95      1.04 o
   6   3   3       68.31       76.16      2.17 o
   7   3   3      611.25      681.38      8.69 o
   8   3   3      347.23      403.04      5.38 o
   9   3   3        9.14       11.77      1.44 o
  10   3   3       43.65       43.07      2.11 o
  11   3   3      103.67      109.48      4.37 o
  12   3   3       54.51       47.67      3.14 o
  13   3   3        0.88       -1.99      1.99 o
  14   3   3        2.79        4.58      2.45 o
  15   3   3        7.64        3.10      3.00 o
  16   3   3        2.69        6.11      4.69 o
  17   3   3        0.53       -1.95      3.11 o
 -17   4   3        0.65        0.23      3.91 o
 -16   4   3        0.43       -3.55      3.55 o
 -15   4   3        1.03        1.73      4.20 o
 -14   4   3       38.86       38.80      4.86 o
 -13   4   3      315.61      323.97      8.30 o
 -12   4   3       18.42       20.81      3.12 o
 -11   4   3      159.40      152.12      5.41 o
 -10   4   3       32.06       35.33      2.99 o
  -9   4   3       64.66       68.69      2.46 o
  -8   4   3       33.54       34.92      1.81 o
  -7   4   3       27.58       31.12      2.53 o
  -6   4   3       59.23       66.55      4.32 o
  -5   4   3       23.35       21.32      2.12 o
  -4   4   3      179.74      193.27      5.35 o
  -3   4   3       52.76       71.46      4.42 o
  -2   4   3       62.12       62.70      5.02 o
  -1   4   3      419.61      430.12      9.23 o
   0   4   3      159.88      177.95      5.60 o
   1   4   3       35.48       39.30      2.65 o
   2   4   3        3.29        4.89      1.24 o
   3   4   3      169.93      178.34      4.90 o
   4   4   3       83.27       90.18      3.78 o
   5   4   3       74.73       80.08      2.76 o
   6   4   3       90.30       87.68      3.03 o
   7   4   3       77.57       94.19      2.74 o
   8   4   3        0.68       -1.13      1.16 o
   9   4   3        0.11        0.99      1.41 o
  10   4   3       23.52       25.86      2.37 o
  11   4   3        0.14       -2.22      2.22 o
  12   4   3        3.28        1.15      2.31 o
  13   4   3        3.16       -0.73      2.66 o
  14   4   3        0.19       -2.41      2.66 o
  15   4   3        1.75        2.41      3.09 o
  16   4   3        7.27        8.08      3.45 o
 -15   5   3        5.30        5.40      3.45 o
 -14   5   3        1.55        0.15      2.86 o
 -13   5   3       37.13       42.44      3.57 o
 -12   5   3       71.59       79.60      7.14 o
 -11   5   3      160.39      175.20      7.47 o
 -10   5   3      284.24      291.11      8.99 o
  -9   5   3      124.27      126.61      7.65 o
  -8   5   3        2.48        3.73      4.20 o
  -7   5   3      196.30      184.96      8.99 o
  -6   5   3      214.65      207.23      9.02 o
  -5   5   3       47.07       53.79      4.54 o
  -4   5   3        1.42        2.66      2.27 o
  -3   5   3       89.86       92.42      5.21 o
  -2   5   3        0.14        0.12      1.56 o
  -1   5   3      233.27      232.01      6.38 o
   0   5   3       67.34       78.63      3.72 o
   1   5   3      326.55      326.45      9.75 o
   2   5   3        0.42        0.13      1.22 o
   3   5   3       57.06       61.52      3.13 o
   4   5   3       59.91       50.04      3.06 o
   5   5   3        0.06        0.80      1.79 o
   6   5   3        0.21        1.46      2.00 o
   7   5   3      242.62      245.34      7.24 o
   8   5   3        5.60        7.98      2.81 o
   9   5   3       91.15       98.07      3.61 o
  10   5   3        5.93        1.17      2.04 o
  11   5   3        1.31       -0.96      2.74 o
  12   5   3       96.35      108.38      6.78 o
  13   5   3       38.88       42.21      3.63 o
  14   5   3        0.11        1.70      2.98 o
  15   5   3        0.05       -1.83      2.80 o
 -14   6   3        7.90        9.85      3.59 o
 -13   6   3       55.43       56.27      7.56 o
 -12   6   3       16.95       10.07      6.27 o
 -11   6   3       44.45       40.54      6.28 o
 -10   6   3        9.34        6.71      8.58 o
  -9   6   3        0.02       -0.74      3.48 o
  -8   6   3        7.50       13.11      3.91 o
  -7   6   3        3.47       -0.78      2.86 o
  -6   6   3       36.00       42.30      7.48 o
  -5   6   3        6.30        8.49      3.03 o
  -4   6   3      215.79      192.03      7.85 o
  -3   6   3       86.76       79.64     11.23 o
  -2   6   3       11.49       23.59      8.44 o
  -1   6   3        8.09        3.69      2.16 o
   0   6   3      419.55      398.84     12.26 o
   1   6   3        2.02       -3.07      3.07 o
   2   6   3       28.72       28.13      3.43 o
   3   6   3      131.20      128.64      6.25 o
   4   6   3       21.18       22.09      3.35 o
   5   6   3      122.42      126.46      5.03 o
   6   6   3        7.41        7.89      2.38 o
   7   6   3        0.07        0.53      2.08 o
   8   6   3       11.56       11.39      4.60 o
   9   6   3       29.64       32.14      4.69 o
  10   6   3        0.20        1.92      2.81 o
  11   6   3       15.75        9.15      4.18 o
  12   6   3        0.95       -2.76      3.72 o
  13   6   3       19.35       14.96      5.05 o
  14   6   3       16.58        6.04      3.82 o
 -12   7   3       20.56       22.76     10.66 o
 -11   7   3       37.31       29.53      5.99 o
 -10   7   3       49.80       36.13      5.72 o
  -9   7   3       38.15       27.78      5.11 o
  -8   7   3        0.16       -5.02      5.02 o
  -7   7   3        1.86       -2.02      3.12 o
  -6   7   3       50.77       33.34      9.79 o
  -5   7   3       63.85       56.02      4.63 o
  -4   7   3       36.74       22.67      3.14 o
  -3   7   3        0.14       -0.76      6.47 o
  -2   7   3       35.26       18.89      8.82 o
  -1   7   3        0.84        1.17      6.63 o
   0   7   3        8.29        8.04      4.92 o
   1   7   3       29.13       26.11      6.61 o
   2   7   3       38.91       42.74      3.59 o
   3   7   3       17.29       15.62      3.06 o
   4   7   3       32.81       26.15      3.70 o
   5   7   3       15.02       12.20      3.16 o
   6   7   3        0.39       -2.48      3.48 o
   7   7   3       23.47       22.18      4.44 o
   8   7   3       48.58       44.98      4.21 o
   9   7   3       28.71       20.76      3.67 o
  10   7   3       15.14       14.09      4.80 o
  11   7   3       48.53       58.79      7.70 o
  -9   8   3        1.26        2.54      9.20 o
  -8   8   3        0.10       -0.38      8.56 o
  -7   8   3       11.41        9.81      9.58 o
  -6   8   3        0.01       -6.10      6.10 o
  -5   8   3        0.02        2.20      9.16 o
  -4   8   3        0.19       -6.63      6.63 o
  -3   8   3       19.51        0.30      9.35 o
  -2   8   3        0.37       -7.12      7.19 o
  -1   8   3        6.91        2.04      8.44 o
   0   8   3      204.23      218.65     22.79 o
   1   8   3      241.65      219.33     22.87 o
   2   8   3       21.70       23.59      9.81 o
   3   8   3        0.43        6.02      8.52 o
   4   8   3        6.29        0.76      7.69 o
   5   8   3        4.71       -3.33      6.44 o
   6   8   3        0.35        2.49      3.13 o
   7   8   3        3.28       -3.80      5.81 o
   8   8   3        7.68        2.88      3.58 o
  -2   9   3        1.13        1.02      9.58 o
  -1   9   3        5.65        6.63      9.50 o
   0   9   3       42.48       69.32     16.24 o
   1   9   3        0.05       -1.14      8.67 o
   2   9   3       11.82       24.72     11.24 o
 -18   0   4        3.75        2.50      3.71 o
 -16   0   4        4.00        6.36      3.79 o
 -14   0   4        1.54       -2.01      2.97 o
 -12   0   4     2014.29     1992.19     30.03 o
 -10   0   4        5.36        5.88      2.52 o
  -8   0   4     1228.33     1106.51     20.26 o
  -6   0   4       13.36       14.13      2.13 o
  -4   0   4    28811.38    28222.32    402.44 o
  -2   0   4      261.97      286.43      5.95 o
   0   0   4     3315.25     3292.10     48.36 o
   2   0   4     2255.84     2034.48     37.80 o
   4   0   4       92.94       90.74      3.04 o
   6   0   4      917.97      997.55     15.49 o
   8   0   4      718.86      719.05     12.81 o
  10   0   4        8.22       14.91      2.60 o
  12   0   4        4.15        3.66      2.58 o
  14   0   4      568.43      550.40     13.24 o
  16   0   4       19.13       25.64      4.25 o
  18   0   4       32.65       43.71      5.48 o
 -18   1   4        0.59       -2.29      2.29 o
 -17   1   4        0.74       -0.72      2.48 o
 -16   1   4        0.28       -1.45      2.24 o
 -15   1   4        1.49        0.52      2.32 o
 -14   1   4        0.47       -0.67      2.18 o
 -13   1   4       38.35       39.97      3.32 o
 -12   1   4      135.97      134.03      4.28 o
 -11   1   4      200.33      195.55      5.04 o
 -10   1   4       42.37       38.28      2.36 o
  -9   1   4       35.41       30.93      2.06 o
  -8   1   4     1236.81     1279.09     14.90 o
  -7   1   4     1367.37     1306.98     14.87 o
  -6   1   4       34.97       33.21      2.39 o
  -5   1   4      200.56      176.95      4.24 o
  -4   1   4      116.69      138.85      3.32 o
  -3   1   4      403.59      418.15      4.99 o
  -2   1   4      590.70      502.50      6.35 o
  -1   1   4     4756.88     4681.81     44.53 o
   0   1   4       36.09       29.88      1.90 o
   1   1   4     2034.37     1955.16     37.32 o
   2   1   4        0.26       -0.12      0.66 o
   3   1   4      195.25      166.57      3.17 o
   4   1   4      639.86      637.36      7.20 o
   5   1   4      143.86      141.30      2.52 o
   6   1   4     1928.45     2080.51     19.24 o
   7   1   4      382.68      357.05      5.02 o
   8   1   4      246.00      241.04      4.07 o
   9   1   4       42.50       43.81      2.30 o
  10   1   4      242.61      250.63      5.10 o
  11   1   4       92.99       93.49      3.42 o
  12   1   4      146.07      121.24      4.01 o
  13   1   4        7.61        5.00      1.98 o
  14   1   4        2.65        7.16      2.20 o
  15   1   4        0.26        0.15      2.08 o
  16   1   4        0.11       -1.12      2.21 o
  17   1   4        3.37        2.74      2.50 o
  18   1   4        1.55        0.37      2.59 o
 -18   2   4       15.56        7.48      3.51 o
 -17   2   4        5.48        5.33      3.17 o
 -16   2   4       41.63       51.82      4.36 o
 -15   2   4        1.26       -2.13      2.13 o
 -14   2   4        0.72        1.10      2.26 o
 -13   2   4       52.01       53.05      3.76 o
 -12   2   4     1522.89     1476.42     18.32 o
 -11   2   4       12.48       15.20      2.16 o
 -10   2   4       71.28       70.86      2.82 o
  -9   2   4        4.08        2.30      1.31 o
  -8   2   4      162.22      170.69      3.75 o
  -7   2   4      186.24      182.78      3.95 o
  -6   2   4      148.45      152.07      3.13 o
  -5   2   4      304.10      316.10      4.52 o
  -4   2   4        1.95        2.39      0.71 o
  -3   2   4       36.77       30.31      1.13 o
  -2   2   4       17.64       16.10      0.85 o
  -1   2   4      374.47      382.97      4.79 o
   0   2   4      708.57      727.24      6.95 o
   1   2   4       29.77       22.72      1.12 o
   2   2   4      247.52      229.99      3.13 o
   3   2   4      303.45      291.15      3.66 o
   4   2   4      266.63      236.21      3.37 o
   5   2   4       34.31       25.89      1.72 o
   6   2   4      289.62      332.94      4.94 o
   7   2   4      645.89      682.20      9.67 o
   8   2   4        0.24       -0.33      1.22 o
   9   2   4       19.78       19.48      1.56 o
  10   2   4       16.20       20.15      1.73 o
  11   2   4      125.20      127.61      3.90 o
  12   2   4       36.20       32.32      2.68 o
  13   2   4        0.03        0.89      1.88 o
  14   2   4      120.35      102.98      4.24 o
  15   2   4       26.25       27.17      3.16 o
  16   2   4       17.27       13.81      2.89 o
  17   2   4        2.51        0.09      2.67 o
  18   2   4       10.08        7.54      3.15 o
 -17   3   4        1.52       -3.35      3.35 o
 -16   3   4        0.05       -0.61      3.17 o
 -15   3   4        6.88        3.48      3.67 o
 -14   3   4       19.48       23.08      3.38 o
 -13   3   4        7.05        9.30      2.37 o
 -12   3   4      101.33      107.83      4.12 o
 -11   3   4       61.28       59.69      3.51 o
 -10   3   4      221.62      224.39      4.85 o
  -9   3   4       84.12       80.00      2.86 o
  -8   3   4        0.20        0.66      1.15 o
  -7   3   4        7.41        3.71      1.20 o
  -6   3   4       99.11      100.50      2.53 o
  -5   3   4      857.71      881.38      8.95 o
  -4   3   4      279.54      311.36      3.81 o
  -3   3   4      420.78      451.25      6.84 o
  -2   3   4       13.82        9.61      1.53 o
  -1   3   4      219.27      214.58      6.97 o
   0   3   4      354.28      386.62      7.66 o
   1   3   4      301.59      280.52     11.82 o
   2   3   4       24.78       21.47      2.66 o
   3   3   4      128.16      125.94      2.61 o
   4   3   4      587.41      587.49      5.94 o
   5   3   4       29.30       35.23      1.59 o
   6   3   4        4.03        3.03      1.09 o
   7   3   4      152.44      170.27      3.40 o
   8   3   4       24.30       23.31      1.68 o
   9   3   4       35.04       34.21      1.97 o
  10   3   4       20.37       20.89      1.88 o
  11   3   4       18.24       22.77      2.81 o
  12   3   4      115.76      107.68      4.18 o
  13   3   4       42.97       43.40      3.53 o
  14   3   4       33.30       28.76      3.37 o
  15   3   4        6.03        5.25      2.75 o
  16   3   4        0.80        2.41      3.07 o
  17   3   4        5.92       10.47      4.86 o
 -16   4   4        9.99        6.94      4.10 o
 -15   4   4       14.97        8.59      5.58 o
 -14   4   4        7.76        8.85      4.20 o
 -13   4   4      110.05      107.91      5.96 o
 -12   4   4      409.90      425.10     13.26 o
 -11   4   4      497.95      515.39     10.13 o
 -10   4   4      185.93      194.49      5.29 o
  -9   4   4       16.17       22.47      1.76 o
  -8   4   4        0.12        0.12      1.09 o
  -7   4   4        9.32        7.22      1.43 o
  -6   4   4        3.48        1.42      1.10 o
  -5   4   4       59.80       66.16      2.61 o
  -4   4   4     1093.15     1089.25     24.97 o
  -3   4   4        5.01       11.90      2.49 o
  -2   4   4        0.20       -1.58      1.58 o
  -1   4   4       49.68       49.32      2.70 o
   0   4   4      376.73      387.96     19.26 o
   1   4   4      114.44      120.83      8.09 o
   2   4   4       44.36       40.72      2.69 o
   3   4   4       44.39       47.94      4.04 o
   4   4   4       73.18       71.60      3.83 o
   5   4   4       96.34       92.28      2.96 o
   6   4   4      199.74      218.97      3.82 o
   7   4   4      167.08      173.28      3.06 o
   8   4   4        3.54        2.78      1.25 o
   9   4   4       43.89       44.11      2.33 o
  10   4   4        0.92        0.34      1.68 o
  11   4   4       39.97       36.65      3.12 o
  12   4   4       24.32       27.31      3.51 o
  13   4   4       42.39       33.05      4.08 o
  14   4   4       42.06       34.68      6.30 o
  15   4   4        5.52        0.48      3.14 o
  16   4   4        0.11       -0.80      3.15 o
 -15   5   4        0.45        2.09      3.20 o
 -14   5   4       16.27       14.94      3.51 o
 -13   5   4        0.19        3.00      2.56 o
 -12   5   4       14.36       15.15      4.00 o
 -11   5   4       29.61       36.16      6.33 o
 -10   5   4       15.73       12.11      3.51 o
  -9   5   4       26.04       26.19      3.22 o
  -8   5   4      252.85      266.62     11.30 o
  -7   5   4       26.74       32.30      4.62 o
  -6   5   4      374.76      379.34     12.86 o
  -5   5   4      112.61      107.51      6.43 o
  -4   5   4        7.14       10.43      5.05 o
  -3   5   4       97.85      105.24      5.77 o
  -2   5   4       36.36       32.36      3.79 o
  -1   5   4      326.80      340.28      7.89 o
   0   5   4       48.24       47.50      2.78 o
   1   5   4       22.43       21.26      3.86 o
   2   5   4      157.86      155.35      5.97 o
   3   5   4       11.30        8.93      2.82 o
   4   5   4       86.84       74.75      5.44 o
   5   5   4       30.20       29.63      3.09 o
   6   5   4      137.44      121.07      7.29 o
   7   5   4      259.38      260.19     10.99 o
   8   5   4      148.80      137.94      6.85 o
   9   5   4        0.71       -1.68      1.74 o
  10   5   4      170.67      178.17      6.22 o
  11   5   4        9.54        7.91      2.76 o
  12   5   4       22.61       20.35      2.84 o
  13   5   4       29.66       28.33      3.41 o
  14   5   4       16.07       16.34      3.22 o
  15   5   4        1.22        3.29      2.99 o
 -14   6   4        9.45        7.74      4.98 o
 -13   6   4        5.08        0.16     14.65 o
 -12   6   4       26.90       21.79      7.95 o
 -11   6   4       11.92        2.57      4.29 o
 -10   6   4       25.48       23.19      5.27 o
  -9   6   4        0.04        2.24      3.52 o
  -8   6   4       18.17       24.66      4.55 o
  -7   6   4        5.39        1.64      3.08 o
  -6   6   4        9.24        4.75      3.09 o
  -5   6   4        1.51       -3.33      3.33 o
  -4   6   4      147.10      142.37      7.15 o
  -3   6   4        0.54        5.18      2.59 o
  -2   6   4        1.05       -1.91      2.12 o
  -1   6   4       53.29       43.82      3.80 o
   0   6   4      247.19      229.82      8.34 o
   1   6   4       21.96       16.32      7.04 o
   2   6   4        0.16       -5.66      5.66 o
   3   6   4        4.75        3.15      2.77 o
   4   6   4        0.53        0.16      2.63 o
   5   6   4        9.35       14.75      3.68 o
   6   6   4       72.46       68.27      5.91 o
   7   6   4      160.70      168.85      6.92 o
   8   6   4        0.02       -1.30      2.48 o
   9   6   4       13.60       14.73      3.79 o
  10   6   4       39.76       39.28      5.17 o
  11   6   4       16.10       13.61      4.88 o
  12   6   4        7.54        8.59      4.94 o
  13   6   4        0.06       -3.64      3.64 o
 -11   7   4       53.23       54.82      9.33 o
 -10   7   4       29.67       15.67      4.72 o
  -9   7   4       26.92       29.02      5.10 o
  -8   7   4       11.12        8.20      3.82 o
  -7   7   4      151.09      134.13      9.81 o
  -6   7   4      139.14      122.08     28.11 o
  -5   7   4        3.08       -2.38      6.47 o
  -4   7   4        0.72       -0.49      3.18 o
  -3   7   4       68.07       69.98      6.02 o
  -2   7   4       18.60       17.45      2.86 o
  -1   7   4      183.61      181.55     18.93 o
   0   7   4        0.03        1.61      4.16 o
   1   7   4       40.84       36.60      3.62 o
   2   7   4       13.76       12.07      8.29 o
   3   7   4       18.62       15.78      3.30 o
   4   7   4        7.96        7.38      3.29 o
   5   7   4        0.53        1.02      3.35 o
   6   7   4        0.20        0.49      3.19 o
   7   7   4       57.02       48.16     12.68 o
   8   7   4       12.78        2.73      4.01 o
   9   7   4       20.11       18.06      4.83 o
  10   7   4        0.33       -1.03      2.80 o
  11   7   4       32.13       32.35      5.27 o
  -8   8   4        0.84       -7.84      8.63 o
  -7   8   4        2.94       -3.07      8.18 o
  -6   8   4        7.17        2.35      9.28 o
  -5   8   4       14.84       14.96     10.56 o
  -4   8   4        0.50       -1.29      7.31 o
  -3   8   4        4.98       -6.40      6.40 o
  -2   8   4        0.27       -5.68      5.68 o
  -1   8   4        0.00       -1.59      7.76 o
   0   8   4      121.59      114.64     18.10 o
   1   8   4       14.17        0.68      9.31 o
   2   8   4       37.49       55.81     13.86 o
   3   8   4       14.44       14.43      9.73 o
   4   8   4        0.06       -4.96      7.42 o
   5   8   4        4.11        7.50      8.25 o
   6   8   4        0.00       -2.04      3.05 o
   7   8   4        2.40       -0.50      5.02 o
   8   8   4        0.11        1.62      4.05 o
  -1   9   4       12.54       27.71     12.61 o
   0   9   4       21.02       21.81     11.89 o
   1   9   4        5.83        3.67     10.07 o
 -17   0   5        4.42        1.00      3.98 o
 -15   0   5        0.08        0.40      3.16 o
 -13   0   5      437.70      408.20     12.32 o
 -11   0   5      263.14      254.81      8.81 o
  -9   0   5       17.66       16.68      2.79 o
  -7   0   5       34.90       31.50      4.00 o
  -5   0   5     2414.39     2428.06     37.85 o
  -3   0   5     3071.66     2985.56     44.92 o
  -1   0   5       36.40       27.45      3.07 o
   1   0   5      496.64      413.77      9.76 o
   3   0   5      871.17      798.74     14.02 o
   5   0   5        0.37        0.99      1.32 o
   7   0   5      217.64      219.59      5.88 o
   9   0   5       28.47       33.26      3.06 o
  11   0   5        0.07        1.38      2.27 o
  13   0   5       91.34       70.82      4.99 o
  15   0   5        6.86       -2.74      2.74 o
  17   0   5        0.70        5.46      3.68 o
 -18   1   5        0.00       -2.63      2.63 o
 -17   1   5        0.47       -0.98      2.50 o
 -16   1   5       16.32       18.80      3.22 o
 -15   1   5       11.11       10.04      2.76 o
 -14   1   5        7.61       12.66      2.62 o
 -13   1   5       13.70       17.36      2.66 o
 -12   1   5        0.98        4.76      1.93 o
 -11   1   5      631.80      610.20      9.43 o
 -10   1   5       54.20       50.77      2.67 o
  -9   1   5      460.53      431.63      7.03 o
  -8   1   5      270.66      262.36      5.52 o
  -7   1   5       14.09       16.48      1.82 o
  -6   1   5      395.46      382.54      6.34 o
  -5   1   5     6319.57     6662.88     68.98 o
  -4   1   5      944.25      904.17     10.30 o
  -3   1   5        4.72        3.95      0.83 o
  -2   1   5     1192.52     1095.11     10.93 o
  -1   1   5        0.50       -0.20      0.65 o
   0   1   5      526.55      496.97      6.08 o
   1   1   5     2370.12     2392.30     23.63 o
   2   1   5       71.46       80.14      2.01 o
   3   1   5      938.33      964.75     11.56 o
   4   1   5      742.15      723.40      8.68 o
   5   1   5      565.76      597.66      7.76 o
   6   1   5        2.22       -1.03      1.03 o
   7   1   5      435.18      436.32      5.83 o
   8   1   5       36.72       39.00      2.23 o
   9   1   5      340.90      356.16      5.40 o
  10   1   5        1.57        1.32      1.53 o
  11   1   5       61.11       62.40      3.01 o
  12   1   5       14.71       10.74      2.04 o
  13   1   5      462.48      434.68      7.96 o
  14   1   5       12.03       15.24      2.43 o
  15   1   5        0.42       -1.99      1.99 o
  16   1   5        8.09        4.96      2.42 o
  17   1   5       14.50       16.99      3.01 o
  18   1   5        3.95        5.40      2.86 o
 -18   2   5        3.61       -1.33      3.11 o
 -17   2   5        8.68        3.92      3.16 o
 -16   2   5        8.96        6.83      3.06 o
 -15   2   5       10.88       12.10      4.13 o
 -14   2   5       10.68        8.17      3.16 o
 -13   2   5      491.02      474.32      8.71 o
 -12   2   5      525.93      521.62      9.02 o
 -11   2   5       28.33       33.11      2.63 o
 -10   2   5       52.15       60.04      2.96 o
  -9   2   5        3.64        3.86      1.41 o
  -8   2   5       10.50        6.65      1.44 o
  -7   2   5      400.91      389.70      5.84 o
  -6   2   5       14.71        8.54      1.26 o
  -5   2   5       20.61       18.61      1.47 o
  -4   2   5        1.09        2.31      0.90 o
  -3   2   5      412.81      414.56      5.88 o
  -2   2   5      755.72      759.46      7.60 o
  -1   2   5       99.00      110.60      2.11 o
   0   2   5      373.98      360.01      4.41 o
   1   2   5       17.24       15.78      0.90 o
   2   2   5      259.35      282.27      3.84 o
   3   2   5        9.08        7.74      0.93 o
   4   2   5       53.70       51.03      2.11 o
   5   2   5      731.13      741.77      8.60 o
   6   2   5      560.05      587.03      7.43 o
   7   2   5      111.82      111.50      2.82 o
   8   2   5      132.76      135.10      3.22 o
   9   2   5       30.26       31.76      2.81 o
  10   2   5      211.80      214.42      4.33 o
  11   2   5       20.93       20.50      2.23 o
  12   2   5       18.22       11.85      2.15 o
  13   2   5        3.81        2.00      1.97 o
  14   2   5        2.64       -1.10      2.00 o
  15   2   5        3.10        1.08      2.36 o
  16   2   5        0.12       -0.82      2.43 o
  17   2   5       14.15       17.06      3.22 o
 -17   3   5        9.28       13.00      4.35 o
 -16   3   5        0.38       -3.04      3.04 o
 -15   3   5       13.40       11.21      3.55 o
 -14   3   5       21.98       14.68      3.25 o
 -13   3   5        3.90        2.41      2.16 o
 -12   3   5        0.22       -1.28      2.13 o
 -11   3   5      297.12      317.71      7.16 o
 -10   3   5      291.54      298.14      6.12 o
  -9   3   5       38.03       42.44      2.43 o
  -8   3   5        0.50        1.43      1.17 o
  -7   3   5       30.17       23.93      1.63 o
  -6   3   5     1127.26     1163.07     11.76 o
  -5   3   5      721.52      783.05      8.34 o
  -4   3   5       32.61       36.57      1.49 o
  -3   3   5      162.39      169.63      2.53 o
  -2   3   5      188.44      202.07      3.58 o
  -1   3   5      458.90      459.84      6.77 o
   0   3   5       35.69       29.04      3.10 o
   1   3   5      517.96      512.67      6.73 o
   2   3   5       20.60       27.54      1.03 o
   3   3   5      245.18      260.79      3.59 o
   4   3   5       89.49       92.47      2.24 o
   5   3   5      112.97      143.39      2.69 o
   6   3   5      257.19      277.43      4.20 o
   7   3   5      153.74      180.18      3.56 o
   8   3   5       49.72       55.23      2.21 o
   9   3   5       12.11       12.09      1.58 o
  10   3   5        1.28        1.09      1.51 o
  11   3   5       38.84       40.45      3.09 o
  12   3   5       11.54        6.64      2.36 o
  13   3   5       63.49       48.91      4.50 o
  14   3   5        0.10       -0.01      2.49 o
  15   3   5        2.30        4.56      3.00 o
  16   3   5        2.66        3.55      3.16 o
  17   3   5        0.21       -3.35      3.35 o
 -16   4   5        7.93        4.17      4.01 o
 -15   4   5        0.04        0.00      4.39 o
 -14   4   5        5.05        1.87      3.51 o
 -13   4   5       29.28       27.89      3.79 o
 -12   4   5       51.50       48.71      3.86 o
 -11   4   5      236.36      269.10      7.15 o
 -10   4   5       12.33       11.68      2.12 o
  -9   4   5        0.90        0.79      1.32 o
  -8   4   5        5.66        5.32      1.30 o
  -7   4   5       26.14       25.33      1.47 o
  -6   4   5       34.42       39.89      1.94 o
  -5   4   5       13.74       11.32      1.60 o
  -4   4   5        9.02        7.35      1.82 o
  -3   4   5       89.46       81.77      5.13 o
  -2   4   5       67.77       79.56      4.90 o
  -1   4   5        1.98       -1.10      1.78 o
   0   4   5      200.99      200.12     11.24 o
   1   4   5       51.94       50.45      4.09 o
   2   4   5      903.30      977.06     22.85 o
   3   4   5        0.23        0.42      3.29 o
   4   4   5        1.70        0.05      1.30 o
   5   4   5       56.21       55.74      2.44 o
   6   4   5      568.00      609.18      8.12 o
   7   4   5       25.43       32.16      1.69 o
   8   4   5       30.33       32.14      1.90 o
   9   4   5        1.24        0.36      1.58 o
  10   4   5       31.58       42.24      3.33 o
  11   4   5        2.11        3.73      2.32 o
  12   4   5       11.20       12.31      3.13 o
  13   4   5       10.03        4.19      3.83 o
  14   4   5       48.83       40.19      4.49 o
  15   4   5        8.38       11.58      3.56 o
  16   4   5        1.34        0.11      3.25 o
 -15   5   5       34.69       39.56      6.49 o
 -14   5   5        3.40        2.93      3.02 o
 -13   5   5        7.14        7.07      2.75 o
 -12   5   5        1.27        3.13      2.75 o
 -11   5   5      183.06      184.31      7.79 o
 -10   5   5      300.48      325.23      9.95 o
  -9   5   5        0.71        0.92      3.70 o
  -8   5   5       24.70       33.45      5.08 o
  -7   5   5       14.70       15.89      4.12 o
  -6   5   5      716.05      708.29     19.81 o
  -5   5   5      164.52      179.77     17.25 o
  -4   5   5        0.04        0.19      2.86 o
  -3   5   5      259.00      246.35      9.20 o
  -2   5   5      469.67      472.31     13.60 o
  -1   5   5        0.73       -2.13      2.13 o
   0   5   5       67.52       68.23      4.87 o
   1   5   5        0.22        1.03      2.73 o
   2   5   5      407.48      424.56     12.91 o
   3   5   5      410.71      399.84     12.72 o
   4   5   5        6.97        8.30      3.50 o
   5   5   5      243.98      220.92      9.54 o
   6   5   5       84.14       86.47      6.62 o
   7   5   5        7.67        1.55      3.82 o
   8   5   5      124.84      147.83      4.42 o
   9   5   5       71.35       65.85      3.29 o
  10   5   5        3.54        7.89      2.66 o
  11   5   5       10.57        5.79      2.83 o
  12   5   5        3.91        2.36      2.43 o
  13   5   5       74.17       69.98      4.46 o
  14   5   5        0.10       -2.37      2.66 o
  15   5   5        8.21        6.95      3.21 o
 -13   6   5        1.51       -3.11      4.28 o
 -12   6   5      169.80      180.92     11.58 o
 -11   6   5      144.66      156.93     10.49 o
 -10   6   5       24.79       32.48      5.83 o
  -9   6   5        9.44        5.29      4.05 o
  -8   6   5       10.27       11.32     11.98 o
  -7   6   5        2.28       10.20      3.74 o
  -6   6   5        0.34       -2.76      2.76 o
  -5   6   5      103.18      103.87      6.90 o
  -4   6   5        4.74        1.89      2.96 o
  -3   6   5        8.94       11.62      3.07 o
  -2   6   5       10.21       13.50      3.19 o
  -1   6   5      280.66      296.82     10.22 o
   0   6   5       17.09       18.74      3.30 o
   1   6   5       19.08       23.80      3.56 o
   2   6   5       79.85       69.27      5.30 o
   3   6   5      115.65      122.11      8.76 o
   4   6   5        1.93       -0.72      2.98 o
   5   6   5       23.17       22.45      4.22 o
   6   6   5        1.37        2.46      3.08 o
   7   6   5       52.08       38.90     10.37 o
   8   6   5        0.53        1.38      3.48 o
   9   6   5        0.90        0.23      2.79 o
  10   6   5       30.04       31.75      4.39 o
  11   6   5        0.96       -0.45      3.68 o
  12   6   5        0.03       -2.39      3.65 o
  13   6   5        0.09       -3.94      3.94 o
 -11   7   5       36.23       37.41      6.24 o
 -10   7   5       84.77       71.18      7.32 o
  -9   7   5       49.71       40.12      5.86 o
  -8   7   5       26.48       27.24      8.14 o
  -7   7   5        4.95        3.32      3.26 o
  -6   7   5       72.57       56.04     16.72 o
  -5   7   5       11.88        9.78      3.28 o
  -4   7   5        0.06        0.63      2.67 o
  -3   7   5       16.72       13.62      4.49 o
  -2   7   5        0.05        1.97      6.78 o
  -1   7   5       12.95       10.33      5.04 o
   0   7   5        2.35        1.34      2.25 o
   1   7   5        0.13       -1.11      2.31 o
   2   7   5        1.15        2.40      2.71 o
   3   7   5       18.85       29.40      4.08 o
   4   7   5        9.12        7.80      3.42 o
   5   7   5        0.21       -0.70      3.26 o
   6   7   5        0.00       -0.57      3.21 o
   7   7   5       19.30       18.51      4.59 o
   8   7   5       21.70       20.17      7.93 o
   9   7   5       21.22       17.71      4.90 o
  10   7   5        0.01       -1.94      8.92 o
  11   7   5        5.85        0.72      5.68 o
  -8   8   5        9.98        6.59      9.20 o
  -7   8   5        7.91       -5.98      7.84 o
  -6   8   5        2.24       14.84      9.47 o
  -5   8   5       10.98        8.78      9.01 o
  -4   8   5        0.52        2.99      9.12 o
  -3   8   5        0.40        6.93      8.44 o
  -2   8   5        1.02        5.75      9.16 o
  -1   8   5        4.75        2.76      8.37 o
   0   8   5       23.80        7.91     10.30 o
   1   8   5       47.69       40.32     12.53 o
   2   8   5       39.65       61.41     14.35 o
   3   8   5        0.10        2.01      7.88 o
   4   8   5        0.32        7.46      8.56 o
   5   8   5        0.01        3.55      3.82 o
   6   8   5       23.99       24.76      4.66 o
   7   8   5       20.88       23.37     10.75 o
   8   8   5        4.19       11.58      4.47 o
 -18   0   6       17.22       26.89      5.46 o
 -16   0   6       19.43       18.46      6.49 o
 -14   0   6       95.42       84.94      6.32 o
 -12   0   6        1.62       -3.83      3.83 o
 -10   0   6       41.02       39.58      3.97 o
  -8   0   6      235.01      228.93      7.27 o
  -6   0   6     1055.33     1128.14     20.07 o
  -4   0   6     1219.99     1171.02     19.89 o
  -2   0   6      741.69      662.60     12.07 o
   0   0   6     2148.58     1990.68     30.76 o
   2   0   6     1170.96     1099.95     22.50 o
   4   0   6      151.94      119.83      4.34 o
   6   0   6      633.28      676.06     13.62 o
   8   0   6        8.60        9.35      3.23 o
  10   0   6      221.04      222.95      7.01 o
  12   0   6       31.47       31.60      3.78 o
  14   0   6       53.16       43.89      4.61 o
  16   0   6       26.87       28.68      5.03 o
  18   0   6       11.76        8.38      4.17 o
 -18   1   6        9.27       10.09      3.09 o
 -17   1   6       10.96       12.55      3.37 o
 -16   1   6       38.07       36.65      3.90 o
 -15   1   6       60.45       60.86      4.26 o
 -14   1   6        3.19        5.29      2.45 o
 -13   1   6       30.86       29.42      2.65 o
 -12   1   6       85.06       80.17      3.58 o
 -11   1   6       93.65       85.14      3.53 o
 -10   1   6      292.30      285.40      5.80 o
  -9   1   6        3.11        4.18      1.70 o
  -8   1   6       25.29       17.59      1.99 o
  -7   1   6      159.36      169.59      4.19 o
  -6   1   6     4233.93     4388.36     46.82 o
  -5   1   6      771.44      747.14     10.02 o
  -4   1   6     1257.69     1360.72     15.97 o
  -3   1   6      323.87      352.70      5.07 o
  -2   1   6     1283.65     1213.63     12.20 o
  -1   1   6      390.43      410.68      5.05 o
   0   1   6      702.54      695.09      8.09 o
   1   1   6     1798.80     1790.27     19.96 o
   2   1   6      105.64      108.61      2.66 o
   3   1   6      369.54      397.83      8.33 o
   4   1   6      113.88      124.54      3.12 o
   5   1   6        6.25        1.25      1.18 o
   6   1   6        0.52       -1.03      1.03 o
   7   1   6       35.01       26.67      2.03 o
   8   1   6       18.10       21.08      1.67 o
   9   1   6        1.58        1.84      1.27 o
  10   1   6       22.84       22.32      1.77 o
  11   1   6        5.59        3.14      1.73 o
  12   1   6      262.91      244.04      5.66 o
  13   1   6        2.20        1.63      2.03 o
  14   1   6        3.10        4.21      2.12 o
  15   1   6       44.77       48.96      3.47 o
  16   1   6        1.52        1.75      2.81 o
  17   1   6        3.56        2.62      2.45 o
 -18   2   6       13.95       12.53      3.76 o
 -17   2   6        1.08       -1.72      2.87 o
 -16   2   6       47.37       51.58      5.05 o
 -15   2   6        1.52        0.37      2.69 o
 -14   2   6       17.42       21.83      3.04 o
 -13   2   6       12.47       11.42      2.31 o
 -12   2   6      234.88      241.32      6.02 o
 -11   2   6      103.16       96.84      4.40 o
 -10   2   6      329.68      312.87      6.27 o
  -9   2   6        2.07        1.05      1.30 o
  -8   2   6       84.81       89.64      2.89 o
  -7   2   6      128.97      123.79      3.22 o
  -6   2   6      158.82      136.86      3.21 o
  -5   2   6      488.76      511.75      6.64 o
  -4   2   6     1124.63     1045.67     12.00 o
  -3   2   6      135.14      133.61      2.67 o
  -2   2   6       15.28       14.14      1.01 o
  -1   2   6       25.24       24.77      1.26 o
   0   2   6       14.17       11.16      0.96 o
   1   2   6      212.91      246.98      3.41 o
   2   2   6      315.40      347.12      4.97 o
   3   2   6      117.90      111.99      2.90 o
   4   2   6      520.11      491.82     10.37 o
   5   2   6       32.58       36.54      1.88 o
   6   2   6        2.16       -0.07      1.08 o
   7   2   6        0.16        0.11      1.07 o
   8   2   6        0.73        0.81      1.18 o
   9   2   6        0.23       -1.13      1.27 o
  10   2   6       22.06       18.72      1.98 o
  11   2   6       17.59       17.71      2.26 o
  12   2   6      133.02      136.28      4.42 o
  13   2   6        1.01        1.15      2.00 o
  14   2   6       35.05       31.54      3.01 o
  15   2   6        7.21        2.75      2.45 o
  16   2   6        2.99        2.35      2.59 o
  17   2   6        0.02       -2.44      2.60 o
 -17   3   6        4.90        3.39      3.91 o
 -16   3   6        4.36       -0.08      3.40 o
 -15   3   6       17.54       16.94      3.57 o
 -14   3   6       21.69       15.61      3.57 o
 -13   3   6        0.22       -0.70      2.34 o
 -12   3   6        0.19       -2.06      2.06 o
 -11   3   6       51.63       54.14      4.39 o
 -10   3   6       30.05       29.91      2.47 o
  -9   3   6       72.70       75.02      2.85 o
  -8   3   6       84.62       92.72      2.95 o
  -7   3   6       83.33       82.61      3.03 o
  -6   3   6     1546.81     1695.85     16.34 o
  -5   3   6      311.30      310.47      4.48 o
  -4   3   6      722.31      743.25      7.94 o
  -3   3   6      127.74      129.32      2.40 o
  -2   3   6      558.01      544.56      6.25 o
  -1   3   6       77.48       73.59      1.80 o
   0   3   6      182.59      195.24      2.76 o
   1   3   6      114.22      112.96      2.08 o
   2   3   6      400.71      415.91      5.11 o
   3   3   6      107.81      109.56      2.42 o
   4   3   6      158.59      173.39      3.27 o
   5   3   6        2.91        2.59      1.01 o
   6   3   6        0.61       -0.38      0.99 o
   7   3   6        7.07        5.20      1.28 o
   8   3   6      146.33      166.54      3.67 o
   9   3   6       49.07       43.50      2.38 o
  10   3   6        1.05       -1.03      1.59 o
  11   3   6        0.01        0.29      1.93 o
  12   3   6      105.17      112.46      4.95 o
  13   3   6       47.93       49.40      5.55 o
  14   3   6       30.44       24.72      3.72 o
  15   3   6       17.99       12.46      3.71 o
  16   3   6        3.95        9.94      3.74 o
  17   3   6        0.35        7.29      4.25 o
 -16   4   6        7.82       10.60      4.46 o
 -15   4   6        5.22        4.58      3.81 o
 -14   4   6        0.51        1.02      3.54 o
 -13   4   6       27.89       29.68      3.92 o
 -12   4   6       47.55       45.35      3.71 o
 -11   4   6       67.29       62.20      3.91 o
 -10   4   6        3.41        2.80      2.09 o
  -9   4   6       18.71       16.13      2.01 o
  -8   4   6       13.54       17.41      1.71 o
  -7   4   6      140.43      140.21      3.24 o
  -6   4   6       17.37       15.26      1.70 o
  -5   4   6       93.08       97.09      2.72 o
  -4   4   6       34.69       47.19      3.31 o
  -3   4   6      583.85      630.49     11.37 o
  -2   4   6       11.25        7.96      2.65 o
  -1   4   6      393.44      403.87      8.74 o
   0   4   6       71.81       76.91      7.25 o
   1   4   6        1.25        0.15      2.17 o
   2   4   6      260.90      265.50      6.73 o
   3   4   6        1.54        0.79      1.21 o
   4   4   6       23.09       27.05      1.62 o
   5   4   6        9.97        8.82      1.35 o
   6   4   6       36.09       39.54      1.80 o
   7   4   6       17.30       18.78      1.57 o
   8   4   6       14.37       11.94      1.58 o
   9   4   6       19.54       21.01      2.24 o
  10   4   6       28.31       22.49      2.74 o
  11   4   6       25.34       28.49      3.47 o
  12   4   6        0.02        0.69      2.65 o
  13   4   6        3.85        5.26      2.95 o
  14   4   6       18.44       14.07      3.67 o
  15   4   6        5.45        4.75      4.23 o
  16   4   6        1.42        3.20      3.38 o
 -15   5   6        0.20        4.95      3.84 o
 -14   5   6        0.12       -2.38      2.94 o
 -13   5   6        0.90        1.45      2.68 o
 -12   5   6        2.23        1.81      2.37 o
 -11   5   6       40.44       43.53      6.23 o
 -10   5   6        2.47       -0.18      2.91 o
  -9   5   6       54.25       58.20      4.17 o
  -8   5   6        1.40        1.92      1.69 o
  -7   5   6       29.70       21.64      4.61 o
  -6   5   6      197.95      203.22      9.79 o
  -5   5   6       57.05       54.69      5.52 o
  -4   5   6        3.27        6.84      3.15 o
  -3   5   6      118.66      115.24      6.66 o
  -2   5   6        0.28        0.36      2.35 o
  -1   5   6       25.68       20.88      5.09 o
   0   5   6        8.27        6.52      2.78 o
   1   5   6      527.07      493.55     14.58 o
   2   5   6       10.64        8.81      7.29 o
   3   5   6       10.72        4.40      2.95 o
   4   5   6        0.50       -2.67      2.67 o
   5   5   6      159.51      150.79      8.39 o
   6   5   6      196.89      208.42      9.90 o
   7   5   6       19.74       17.24      4.42 o
   8   5   6        5.39        4.91      1.85 o
   9   5   6       32.91       31.26      2.80 o
  10   5   6       13.14        9.22      2.81 o
  11   5   6        0.90        1.31      2.07 o
  12   5   6       36.75       35.40      3.53 o
  13   5   6       49.90       49.06      4.09 o
  14   5   6        0.59        0.35      2.84 o
 -13   6   6        1.11       -4.34      4.34 o
 -12   6   6       45.00       41.39      7.14 o
 -11   6   6      131.22      137.98     14.31 o
 -10   6   6        0.03        7.60      4.36 o
  -9   6   6        0.15       -3.33      3.48 o
  -8   6   6       37.95       35.00      5.37 o
  -7   6   6        0.23        3.29      3.47 o
  -6   6   6       77.97       69.92     20.35 o
  -5   6   6       12.59       16.11      3.90 o
  -4   6   6       80.69       81.27      6.05 o
  -3   6   6       71.47       68.03      5.53 o
  -2   6   6      333.41      333.13     11.76 o
  -1   6   6       28.26       21.90      3.82 o
   0   6   6      286.26      297.78     10.75 o
   1   6   6      222.38      228.36      9.46 o
   2   6   6      291.88      295.70     11.04 o
   3   6   6       33.75       36.94      4.89 o
   4   6   6      153.55      147.74     10.66 o
   5   6   6       12.13        6.84      3.74 o
   6   6   6       34.04       39.59      5.46 o
   7   6   6        5.23        0.86      3.58 o
   8   6   6       61.17       48.55      6.06 o
   9   6   6        0.02       -2.07      3.43 o
  10   6   6        0.30       -3.56      3.56 o
  11   6   6        8.83       -1.33      3.72 o
  12   6   6        8.18        9.78      4.66 o
  13   6   6        1.03       -2.60      4.04 o
 -11   7   6       49.78       36.70      6.61 o
 -10   7   6       25.70       18.47      7.99 o
  -9   7   6        3.21       -0.40      4.34 o
  -8   7   6        8.06        8.28      3.94 o
  -7   7   6        7.04        1.75      3.44 o
  -6   7   6       25.36       31.03      4.87 o
  -5   7   6        3.01        2.57      3.22 o
  -4   7   6       82.28       80.25     12.48 o
  -3   7   6      104.33       93.18      6.09 o
  -2   7   6        5.01        5.62      3.01 o
  -1   7   6       57.24       59.91      5.02 o
   0   7   6       24.87       23.65      3.62 o
   1   7   6        8.81        5.72      4.51 o
   2   7   6        4.87        7.14      4.94 o
   3   7   6        0.11        0.81      2.93 o
   4   7   6        1.07       -0.70      4.41 o
   5   7   6        7.11        8.06      3.74 o
   6   7   6        4.10        3.84      3.87 o
   7   7   6       31.64       28.61      6.66 o
   8   7   6        7.89        6.52      7.16 o
   9   7   6        4.78        5.88      4.43 o
  10   7   6        1.48       -3.21      3.75 o
  -8   8   6        7.46       11.96     11.06 o
  -7   8   6       13.95       16.28     11.24 o
  -6   8   6        1.81        2.20      9.43 o
  -5   8   6        2.29        2.57      9.35 o
  -4   8   6        3.36       -5.83      7.50 o
  -3   8   6        7.56        9.24     10.34 o
  -2   8   6        0.81       -4.13      7.88 o
  -1   8   6       10.99       20.18     10.03 o
   0   8   6       37.39       30.86     11.89 o
   1   8   6       64.78       42.14     13.55 o
   2   8   6        1.63       -0.34      7.35 o
   3   8   6        0.02       -0.23      7.88 o
   4   8   6        2.04        5.30      8.63 o
   5   8   6        7.75        6.89      3.64 o
   6   8   6        0.99        2.34      3.56 o
   7   8   6        0.30       -1.53      3.73 o
 -17   0   7       15.57       15.17      4.98 o
 -15   0   7       46.47       51.92      5.79 o
 -13   0   7       82.62       77.86      5.88 o
 -11   0   7        0.36        2.27      2.59 o
  -9   0   7        2.59        2.80      2.25 o
  -7   0   7       88.53       72.70      4.08 o
  -5   0   7      859.37      809.00     15.30 o
  -3   0   7      190.33      196.31      5.60 o
  -1   0   7       40.00       40.48      2.59 o
   1   0   7      861.72      975.43     20.61 o
   3   0   7      284.00      278.28      8.58 o
   5   0   7      422.47      424.61      9.83 o
   7   0   7        0.68        1.62      1.96 o
   9   0   7      194.67      190.72      6.31 o
  11   0   7      113.39      116.71      5.51 o
  13   0   7        0.02       -1.58      2.71 o
  15   0   7       61.43       56.95      5.32 o
  17   0   7       10.38       10.16      4.33 o
 -18   1   7        5.80        3.32      3.36 o
 -17   1   7        4.37       -2.03      3.06 o
 -16   1   7       24.32       27.16      4.20 o
 -15   1   7        1.75       -2.37      2.37 o
 -14   1   7        8.21        6.05      3.05 o
 -13   1   7        1.24       -0.75      1.87 o
 -12   1   7        0.08       -0.96      1.74 o
 -11   1   7       94.83       84.10      3.51 o
 -10   1   7      117.86      115.63      4.74 o
  -9   1   7       10.35        8.71      2.01 o
  -8   1   7      136.37      138.50      4.13 o
  -7   1   7      562.42      468.95      7.81 o
  -6   1   7      135.47      142.85      3.86 o
  -5   1   7     3618.25     3675.85     39.64 o
  -4   1   7      304.84      293.60      5.22 o
  -3   1   7     1176.80     1181.96     14.23 o
  -2   1   7      324.63      340.05      5.43 o
  -1   1   7      958.45      964.80     10.90 o
   0   1   7      235.23      236.69      4.21 o
   1   1   7     1488.16     1499.91     18.84 o
   2   1   7      177.31      172.99      4.39 o
   3   1   7      830.76      835.30     11.77 o
   4   1   7      318.24      299.14      5.83 o
   5   1   7        0.48        2.16      1.32 o
   6   1   7        5.25        4.31      1.86 o
   7   1   7      318.85      343.47      6.53 o
   8   1   7       29.09       25.31      2.25 o
   9   1   7       57.10       56.91      2.57 o
  10   1   7       27.71       23.73      2.06 o
  11   1   7       13.89       20.70      2.32 o
  12   1   7        2.23        0.68      1.89 o
  13   1   7       18.87       16.15      2.48 o
  14   1   7       38.18       37.71      3.09 o
  15   1   7       23.21       10.07      2.56 o
  16   1   7        1.85       -2.04      2.32 o
  17   1   7        4.77        5.12      2.70 o
 -17   2   7        4.35        0.55      3.50 o
 -16   2   7        5.22        4.43      3.17 o
 -15   2   7        3.66        5.13      2.98 o
 -14   2   7        7.52        2.80      2.49 o
 -13   2   7        5.98        8.66      2.24 o
 -12   2   7        7.86        4.70      2.13 o
 -11   2   7      409.89      402.85      7.65 o
 -10   2   7       96.31       96.55      3.66 o
  -9   2   7        1.21        0.82      1.38 o
  -8   2   7      237.73      231.21      4.63 o
  -7   2   7     1024.07     1015.23     11.79 o
  -6   2   7        1.35        0.01      1.12 o
  -5   2   7      193.56      207.58      4.14 o
  -4   2   7       26.52       24.17      1.57 o
  -3   2   7       45.68       45.72      1.98 o
  -2   2   7        0.05       -0.02      0.68 o
  -1   2   7      395.24      421.32      6.78 o
   0   2   7      281.73      289.98      5.27 o
   1   2   7      774.44      858.31     11.75 o
   2   2   7      139.79      147.67      4.47 o
   3   2   7      743.51      707.09     19.24 o
   4   2   7     1135.22     1215.30     13.87 o
   5   2   7       64.99       63.80      2.17 o
   6   2   7        3.53        5.83      1.33 o
   7   2   7       72.76       71.75      2.67 o
   8   2   7      189.00      189.42      4.34 o
   9   2   7        3.97        4.02      1.59 o
  10   2   7       21.40       18.90      2.06 o
  11   2   7       57.01       50.42      3.22 o
  12   2   7       10.51        7.37      2.25 o
  13   2   7       27.91       22.92      2.92 o
  14   2   7        0.70       -2.09      2.09 o
  15   2   7        7.46        4.34      2.77 o
  16   2   7        5.72        4.56      2.97 o
  17   2   7        3.62        1.70      3.12 o
 -17   3   7        0.73        0.64      3.87 o
 -16   3   7       15.23        8.54      3.89 o
 -15   3   7        4.60        2.05      3.26 o
 -14   3   7        1.41       -0.42      2.90 o
 -13   3   7       24.59       21.61      3.23 o
 -12   3   7       46.65       44.33      3.43 o
 -11   3   7        0.01       -1.82      1.82 o
 -10   3   7        0.88        0.50      1.81 o
  -9   3   7       24.92       28.14      2.15 o
  -8   3   7      182.18      192.30      4.23 o
  -7   3   7       15.37       11.52      1.44 o
  -6   3   7        3.86        6.95      1.42 o
  -5   3   7      414.55      434.84      5.70 o
  -4   3   7     1157.85     1218.60     12.11 o
  -3   3   7      316.08      294.57      5.27 o
  -2   3   7       12.56        4.93      1.05 o
  -1   3   7       75.83       70.37      2.02 o
   0   3   7      749.79      787.19      8.10 o
   1   3   7        2.15        2.35      0.92 o
   2   3   7        1.00        2.12      1.05 o
   3   3   7        6.52        4.53      1.13 o
   4   3   7       13.55       14.60      1.34 o
   5   3   7        0.18        0.42      1.04 o
   6   3   7       67.35       65.76      2.28 o
   7   3   7       46.14       58.25      2.58 o
   8   3   7       47.09       40.41      2.15 o
   9   3   7        7.29        8.56      1.79 o
  10   3   7        3.46        5.46      1.87 o
  11   3   7       63.29       54.95      3.51 o
  12   3   7       15.46       14.06      2.88 o
  13   3   7       25.63       31.26      3.79 o
  14   3   7       12.16        9.67      3.14 o
  15   3   7        2.66        4.61      3.20 o
  16   3   7        3.34       -2.22      3.24 o
 -16   4   7        0.00        0.61      3.98 o
 -15   4   7        5.35        5.41      3.90 o
 -14   4   7       22.02       14.70      3.77 o
 -13   4   7       81.51       91.91      5.56 o
 -12   4   7       45.87       44.06      3.83 o
 -11   4   7        8.07       12.54      2.74 o
 -10   4   7        0.71        1.13      2.11 o
  -9   4   7        0.04       -0.18      1.67 o
  -8   4   7       44.44       47.29      2.61 o
  -7   4   7        0.01       -1.24      1.24 o
  -6   4   7        3.45        1.32      1.12 o
  -5   4   7        0.72        1.08      1.34 o
  -4   4   7      110.30      109.36      4.54 o
  -3   4   7       84.18       83.82      2.83 o
  -2   4   7       13.71       13.64      1.91 o
  -1   4   7        9.33       12.64      2.18 o
   0   4   7        8.24        4.01      4.72 o
   1   4   7      333.15      375.45     12.17 o
   2   4   7      378.50      375.93     16.44 o
   3   4   7       16.41       14.33      1.32 o
   4   4   7      224.22      240.87      4.56 o
   5   4   7        6.96        5.10      1.22 o
   6   4   7      169.92      183.60      3.77 o
   7   4   7       10.48       10.37      1.59 o
   8   4   7        2.53        2.99      1.67 o
   9   4   7       62.63       62.53      4.89 o
  10   4   7       40.65       39.55      3.26 o
  11   4   7        0.53       -2.40      2.40 o
  12   4   7        3.94        5.32      2.92 o
  13   4   7        0.76        3.15      3.00 o
  14   4   7       34.06       28.61      4.19 o
  15   4   7        0.20       -0.83      3.17 o
 -15   5   7        0.54        2.34      3.45 o
 -14   5   7        4.84        2.66      3.08 o
 -13   5   7        7.30        8.65      2.99 o
 -12   5   7        5.09        3.22      2.80 o
 -11   5   7      194.54      226.38      9.04 o
 -10   5   7       29.38       27.53      6.20 o
  -9   5   7        3.09       -1.46      2.15 o
  -8   5   7       40.05       34.40      5.06 o
  -7   5   7       35.86       35.58      5.26 o
  -6   5   7        4.65        4.10      7.33 o
  -5   5   7      497.05      505.99     21.64 o
  -4   5   7      301.95      263.20     11.15 o
  -3   5   7      102.91      105.18     13.99 o
  -2   5   7        9.49        8.86      6.42 o
  -1   5   7      350.98      380.61     12.60 o
   0   5   7       23.21       32.68      4.22 o
   1   5   7       47.15       58.07      5.15 o
   2   5   7        4.54        7.74      3.56 o
   3   5   7      199.20      189.47      9.09 o
   4   5   7       91.21       85.28      6.49 o
   5   5   7        4.45        1.81      3.34 o
   6   5   7       10.32        2.29      5.05 o
   7   5   7      293.97      307.65      8.23 o
   8   5   7      208.21      219.86      6.53 o
   9   5   7       82.09       93.30      5.43 o
  10   5   7        8.15        6.48      3.27 o
  11   5   7        5.70        5.56      2.63 o
  12   5   7        0.32        4.13      2.68 o
  13   5   7       42.50       37.51      3.92 o
  14   5   7       11.80       11.77      3.35 o
 -13   6   7        8.49        2.75      5.24 o
 -12   6   7       44.81       50.54      7.63 o
 -11   6   7       27.28       23.98      8.03 o
 -10   6   7        9.18        8.70      4.68 o
  -9   6   7        1.01        3.91      4.03 o
  -8   6   7       24.02       26.05      5.32 o
  -7   6   7       20.36       13.58      4.46 o
  -6   6   7        6.59       13.70      4.21 o
  -5   6   7       36.04       26.38      4.80 o
  -4   6   7        0.07       -0.63      2.94 o
  -3   6   7        1.77        2.58      3.24 o
  -2   6   7       65.29       67.02      5.72 o
  -1   6   7       20.51       13.59      3.88 o
   0   6   7       87.30       86.52      6.29 o
   1   6   7       66.83       52.53      5.23 o
   2   6   7        2.35        4.24      3.39 o
   3   6   7       31.59       33.65      6.63 o
   4   6   7       20.55       29.37      4.77 o
   5   6   7        3.81        3.14      3.46 o
   6   6   7        5.24        3.64      3.92 o
   7   6   7        1.21        7.06      3.92 o
   8   6   7       68.02       75.95     14.54 o
   9   6   7        0.27        4.40      4.56 o
  10   6   7       24.72       26.43      5.85 o
  11   6   7       13.59       17.64      7.08 o
  12   6   7        0.27        6.55      5.75 o
 -11   7   7       19.54       22.19      8.46 o
 -10   7   7        2.48        9.73      4.66 o
  -9   7   7        3.10       -0.60      3.76 o
  -8   7   7        1.12        0.96      3.69 o
  -7   7   7        3.79        4.69      4.68 o
  -6   7   7       11.24        2.73      3.52 o
  -5   7   7        1.17        3.89      3.44 o
  -4   7   7        9.19        7.16      3.55 o
  -3   7   7       36.20       30.12      8.56 o
  -2   7   7       19.51       21.57      3.87 o
  -1   7   7       12.15        7.42      3.19 o
   0   7   7      102.04       87.67      6.25 o
   1   7   7        3.74        4.83      2.96 o
   2   7   7       14.68       16.25      5.21 o
   3   7   7        7.26        5.50      3.56 o
   4   7   7        0.01        5.03      3.51 o
   5   7   7        1.09       -2.98      2.98 o
   6   7   7        7.01        8.96      6.04 o
   7   7   7       16.91       24.93      6.74 o
   8   7   7       34.65       34.52      7.25 o
   9   7   7       17.13       19.66      5.31 o
  10   7   7        0.34       -0.54      5.30 o
  -7   8   7        9.76        9.69     10.71 o
  -6   8   7        3.38       -0.98      8.67 o
  -5   8   7        0.55        4.05      9.73 o
  -4   8   7        4.01       15.30     10.90 o
  -3   8   7        9.11       14.80     11.28 o
  -2   8   7       10.55       17.30     11.55 o
  -1   8   7       13.55       -1.97      7.69 o
   0   8   7       10.37       18.44     11.09 o
   1   8   7        0.97        0.11      8.22 o
   2   8   7        2.27       -2.65      8.03 o
   3   8   7        0.24       13.48      9.31 o
   4   8   7       17.36       20.56      6.23 o
   5   8   7        0.10       -2.19      3.31 o
   6   8   7        0.03        0.33      4.16 o
   7   8   7       44.52       59.97     14.65 o
 -18   0   8        0.93       -3.97      3.97 o
 -16   0   8      196.02      241.08     10.98 o
 -14   0   8       48.18       51.53      8.44 o
 -12   0   8        5.30        3.53      3.04 o
 -10   0   8       28.33       28.33      3.79 o
  -8   0   8       79.63       67.91      4.72 o
  -6   0   8      228.54      212.90      9.43 o
  -4   0   8      610.55      612.74     12.47 o
  -2   0   8       49.27       48.03      2.97 o
   0   0   8       37.14       36.27      2.61 o
   2   0   8     6940.91     7430.39    132.91 o
   4   0   8       23.43       14.34      2.57 o
   6   0   8      707.10      693.12     14.42 o
   8   0   8       47.13       52.93      4.54 o
  10   0   8        0.01       -0.34      3.02 o
  12   0   8       16.65        9.28      3.49 o
  14   0   8       12.50        7.49      3.30 o
  16   0   8        7.55        9.40      3.99 o
 -18   1   8        2.48       -3.37      3.98 o
 -17   1   8        4.76        1.62      3.00 o
 -16   1   8       52.80       54.61      4.52 o
 -15   1   8        1.94        0.48      2.40 o
 -14   1   8       10.05        5.93      2.56 o
 -13   1   8        0.21       -1.82      1.82 o
 -12   1   8       61.26       64.59      3.41 o
 -11   1   8        2.03        1.96      1.94 o
 -10   1   8        0.05       -1.63      1.63 o
  -9   1   8       17.84       16.26      2.23 o
  -8   1   8      352.41      373.61      8.04 o
  -7   1   8       96.79       92.09      4.82 o
  -6   1   8       13.41       18.73      1.90 o
  -5   1   8      826.39      810.36     11.09 o
  -4   1   8      257.36      267.13      5.13 o
  -3   1   8        9.42        5.17      1.26 o
  -2   1   8      841.47      862.15     11.13 o
  -1   1   8      538.36      555.53      7.87 o
   0   1   8      156.70      158.99      3.93 o
   1   1   8       29.24       27.80      1.95 o
   2   1   8      862.80      862.57     13.66 o
   3   1   8      334.43      347.27      6.47 o
   4   1   8      492.89      477.25      8.19 o
   5   1   8      127.42      108.23      3.34 o
   6   1   8     1289.49     1262.62     16.14 o
   7   1   8        0.00       -1.39      1.39 o
   8   1   8       56.45       60.36      3.09 o
   9   1   8       77.50       88.51      3.35 o
  10   1   8       32.53       35.16      2.56 o
  11   1   8       25.74       24.15      2.62 o
  12   1   8       69.97       65.73      4.15 o
  13   1   8        0.40       -0.80      2.08 o
  14   1   8       13.52       11.34      2.66 o
  15   1   8        3.13        1.65      2.42 o
  16   1   8        2.24        0.56      2.62 o
  17   1   8        0.03       -2.28      2.62 o
 -17   2   8        4.33        1.63      3.55 o
 -16   2   8       65.16       79.75      5.67 o
 -15   2   8       28.04       25.84      3.93 o
 -14   2   8       24.23       17.60      3.10 o
 -13   2   8       16.26       17.63      2.58 o
 -12   2   8       36.48       39.95      3.07 o
 -11   2   8       44.21       42.49      3.18 o
 -10   2   8      142.71      144.07      4.43 o
  -9   2   8      223.53      233.50      5.33 o
  -8   2   8      158.42      164.67      3.99 o
  -7   2   8       14.26       19.26      1.80 o
  -6   2   8      489.58      495.98      7.43 o
  -5   2   8      772.41      762.88      9.99 o
  -4   2   8      243.10      219.17      6.47 o
  -3   2   8        2.02        2.45      0.95 o
  -2   2   8      176.06      164.87      3.46 o
  -1   2   8      733.25      759.15     10.94 o
   0   2   8      245.03      242.83      4.99 o
   1   2   8      543.24      576.74      8.93 o
   2   2   8     2417.74     2512.76     31.12 o
   3   2   8      424.98      488.35     10.62 o
   4   2   8      166.46      171.58      3.82 o
   5   2   8       15.50       15.53      1.46 o
   6   2   8       25.67       21.26      1.74 o
   7   2   8      204.56      224.54      4.55 o
   8   2   8      186.04      182.17      4.56 o
   9   2   8       75.22       73.06      3.20 o
  10   2   8        7.22        6.21      1.83 o
  11   2   8        5.48        0.98      1.93 o
  12   2   8        4.14        0.35      2.08 o
  13   2   8       21.01       23.01      2.92 o
  14   2   8       10.27       11.11      2.83 o
  15   2   8        0.23       -1.71      2.63 o
  16   2   8        0.59        1.07      2.78 o
  17   2   8        2.39        0.53      3.04 o
 -17   3   8       10.85        9.14      4.17 o
 -16   3   8        0.14       -2.77      3.43 o
 -15   3   8        5.66       -1.20      3.34 o
 -14   3   8        0.09        3.67      2.72 o
 -13   3   8        0.05       -0.81      2.46 o
 -12   3   8      125.76      123.09      5.00 o
 -11   3   8        2.98        2.75      2.17 o
 -10   3   8       67.97       61.75      3.52 o
  -9   3   8       12.42       15.81      2.16 o
  -8   3   8        1.29        1.21      1.38 o
  -7   3   8      111.49      115.65      3.31 o
  -6   3   8      186.07      205.48      3.89 o
  -5   3   8       99.96      111.52      2.82 o
  -4   3   8      214.23      235.57      3.94 o
  -3   3   8        0.03        0.03      0.96 o
  -2   3   8      202.42      228.02      3.91 o
  -1   3   8       19.32       21.65      1.59 o
   0   3   8     1812.31     2005.63     18.52 o
   1   3   8       53.85       66.27      2.03 o
   2   3   8      128.47      168.40      3.32 o
   3   3   8       18.13       18.90      1.46 o
   4   3   8       26.77       34.86      1.81 o
   5   3   8       13.29       15.97      1.55 o
   6   3   8       29.70       37.53      1.93 o
   7   3   8       20.04       13.53      1.51 o
   8   3   8      133.85      135.22      4.10 o
   9   3   8      150.25      155.71      4.52 o
  10   3   8        7.72        5.38      2.12 o
  11   3   8       31.67       39.10      3.27 o
  12   3   8       15.68        9.78      2.73 o
  13   3   8        7.47        5.60      2.84 o
  14   3   8        0.50        3.26      2.91 o
  15   3   8       12.98       11.02      3.86 o
  16   3   8        0.61        0.79      3.73 o
 -16   4   8       67.14       92.66      7.29 o
 -15   4   8       31.02       34.76      7.83 o
 -14   4   8       22.16       22.21      4.07 o
 -13   4   8        2.12        2.59      3.00 o
 -12   4   8       12.42       13.26      3.37 o
 -11   4   8        3.97        2.98      2.46 o
 -10   4   8        1.23       -2.10      2.10 o
  -9   4   8       15.29       14.24      2.22 o
  -8   4   8        1.68        2.61      1.68 o
  -7   4   8        3.63        0.36      1.41 o
  -6   4   8       70.21       72.97      2.56 o
  -5   4   8        0.07       -1.06      1.06 o
  -4   4   8       72.66       75.89      2.21 o
  -3   4   8       20.68       23.28      1.81 o
  -2   4   8        0.20       -0.95      0.95 o
  -1   4   8      140.64      140.09      3.35 o
   0   4   8      317.76      360.80      6.91 o
   1   4   8       27.20       33.64      3.39 o
   2   4   8      417.36      438.17      5.85 o
   3   4   8      996.34     1088.06     11.40 o
   4   4   8       19.70       17.16      1.45 o
   5   4   8       70.54       69.72      2.45 o
   6   4   8      129.26      134.19      4.10 o
   7   4   8      193.61      225.15      4.71 o
   8   4   8       37.69       44.47      3.67 o
   9   4   8        2.70        0.13      2.38 o
  10   4   8        9.58        9.30      3.77 o
  11   4   8        3.04        2.76      2.94 o
  12   4   8        1.01        0.56      3.08 o
  13   4   8        0.88       -0.32      2.94 o
  14   4   8        5.78       10.66      3.53 o
  15   4   8        7.74        9.19      4.09 o
 -14   5   8        7.78       10.03      3.68 o
 -13   5   8        0.04       -0.32      2.75 o
 -12   5   8        5.09        4.17      2.68 o
 -11   5   8        1.71        2.58      2.54 o
 -10   5   8        7.74       10.24      4.62 o
  -9   5   8       42.81       45.30      4.40 o
  -8   5   8        9.59        6.69      2.40 o
  -7   5   8        3.13        1.81      2.28 o
  -6   5   8        2.72        2.27      3.54 o
  -5   5   8      420.71      442.83     15.36 o
  -4   5   8       44.59       44.54      9.50 o
  -3   5   8      108.87      116.36      7.60 o
  -2   5   8       18.36       13.43      3.67 o
  -1   5   8        1.92       -2.38      2.60 o
   0   5   8       16.71       10.04      3.42 o
   1   5   8        0.88        2.18      2.92 o
   2   5   8      120.36      109.25      7.11 o
   3   5   8        0.82        4.50      4.16 o
   4   5   8        1.22       -3.01      3.01 o
   5   5   8        1.24       -0.56      3.79 o
   6   5   8      201.84      184.15      9.91 o
   7   5   8        4.21        2.44      2.70 o
   8   5   8       91.01      115.58      4.77 o
   9   5   8      127.60      136.81      6.77 o
  10   5   8       54.45       57.46      4.20 o
  11   5   8        1.34       -2.53      4.05 o
  12   5   8       23.58       28.23      3.93 o
  13   5   8        8.90        8.83      3.35 o
  14   5   8        3.21        6.81      3.52 o
 -13   6   8        0.21        3.89      5.29 o
 -12   6   8       23.19       29.57      7.59 o
 -11   6   8       12.99        8.12      5.14 o
 -10   6   8        0.12        6.70      4.64 o
  -9   6   8       52.51       55.41     15.28 o
  -8   6   8        5.82        5.01      4.18 o
  -7   6   8        0.02        0.60      5.04 o
  -6   6   8        7.50        4.74      3.89 o
  -5   6   8       20.56       22.11      4.65 o
  -4   6   8        0.83        0.46      3.29 o
  -3   6   8       47.47       50.89      5.96 o
  -2   6   8        6.64        4.97      3.42 o
  -1   6   8        4.48        3.33      3.01 o
   0   6   8        3.01        4.37      4.07 o
   1   6   8       29.50       19.18      4.87 o
   2   6   8       17.83       18.27      4.15 o
   3   6   8       38.39       35.31      7.12 o
   4   6   8       45.68       40.52      5.40 o
   5   6   8        2.25       -3.92      3.92 o
   6   6   8       36.04       44.18      7.44 o
   7   6   8       26.57       42.01      6.27 o
   8   6   8       24.37       28.00      5.85 o
   9   6   8        2.25        6.43      4.40 o
  10   6   8       15.78       21.51      5.57 o
  11   6   8        2.33       -3.14      5.04 o
  12   6   8        1.28        3.41      6.70 o
 -10   7   8        0.46        4.65      4.84 o
  -9   7   8       12.00       12.79      4.76 o
  -8   7   8        4.80       10.16      4.51 o
  -7   7   8        0.21       -3.99      5.58 o
  -6   7   8       17.89       15.92      4.48 o
  -5   7   8       88.74       78.14     14.35 o
  -4   7   8       64.93       45.43     17.09 o
  -3   7   8        0.68        2.60      6.83 o
  -2   7   8       10.96       11.22      3.96 o
  -1   7   8       23.39       16.56      4.79 o
   0   7   8       56.98       66.38      5.84 o
   1   7   8       23.11       18.83      4.02 o
   2   7   8        1.04        6.28      3.62 o
   3   7   8        1.67        8.79      3.65 o
   4   7   8       18.11       16.35      4.21 o
   5   7   8       13.02       11.34      4.40 o
   6   7   8        1.43        2.15      4.21 o
   7   7   8       47.70       61.09      7.25 o
   8   7   8       49.07       52.49      6.93 o
   9   7   8        7.09       -4.26      4.26 o
  10   7   8        1.75       -3.97      3.97 o
  -6   8   8        0.23       12.76     11.32 o
  -5   8   8        0.03       14.39     11.89 o
  -4   8   8        3.02        7.80     10.64 o
  -3   8   8        4.85        9.92     11.24 o
  -2   8   8       14.21        6.66     10.71 o
  -1   8   8        6.69        3.63      8.75 o
   0   8   8       28.32       42.97     14.54 o
   1   8   8        2.35       22.53     11.06 o
   2   8   8        5.94       15.56     10.71 o
   3   8   8        4.49       10.76      3.67 o
   4   8   8        6.32       10.22      5.79 o
   5   8   8        3.99        3.42      3.79 o
   6   8   8       24.56       13.23      4.57 o
 -17   0   9        1.17       -3.12      4.02 o
 -15   0   9      118.86      128.85      8.94 o
 -13   0   9       13.41       15.89      3.86 o
 -11   0   9        8.24        5.74      3.10 o
  -9   0   9       18.29       16.34      3.18 o
  -7   0   9        0.33        0.63      1.98 o
  -5   0   9       44.04       48.58      3.73 o
  -3   0   9        6.16        6.85      2.85 o
  -1   0   9      440.75      435.53      9.70 o
   1   0   9     3311.53     3385.51     63.49 o
   3   0   9      218.18      227.00      8.22 o
   5   0   9      314.22      324.49      8.85 o
   7   0   9        1.62        2.70      2.33 o
   9   0   9       36.02       36.11      5.30 o
  11   0   9        3.28        2.64      3.77 o
  13   0   9       26.30       26.98      4.53 o
  15   0   9       22.68       26.25      5.18 o
  17   0   9        8.68        8.32      4.86 o
 -17   1   9       68.52       85.41      5.56 o
 -16   1   9        1.14       -0.17      2.86 o
 -15   1   9        1.73        4.00      2.65 o
 -14   1   9       14.30        9.19      2.71 o
 -13   1   9        9.88        7.48      2.31 o
 -12   1   9        0.08        0.48      1.89 o
 -11   1   9        6.27        3.98      2.05 o
 -10   1   9        4.18        6.01      2.04 o
  -9   1   9        1.45       -0.06      1.58 o
  -8   1   9      390.56      390.96      7.51 o
  -7   1   9       35.01       39.46      2.56 o
  -6   1   9       11.00       15.89      1.90 o
  -5   1   9       81.15       77.40      2.98 o
  -4   1   9       45.31       50.00      2.42 o
  -3   1   9       11.32       14.07      1.61 o
  -2   1   9       14.79        9.51      1.57 o
  -1   1   9      981.13      994.51     12.68 o
   0   1   9      282.77      301.09      5.93 o
   1   1   9      360.04      389.78      7.05 o
   2   1   9       48.70       43.83      2.69 o
   3   1   9      568.20      622.40     11.11 o
   4   1   9        5.10        5.09      1.54 o
   5   1   9       25.48       33.97      2.40 o
   6   1   9        6.67        8.60      1.75 o
   7   1   9       35.91       37.66      2.60 o
   8   1   9        0.19       -0.05      1.67 o
   9   1   9     1095.11     1093.55     15.58 o
  10   1   9       47.76       52.25      3.01 o
  11   1   9        3.30        1.42      2.14 o
  12   1   9      102.79      114.94      4.98 o
  13   1   9        8.34        5.07      2.48 o
  14   1   9       17.15       17.78      3.10 o
  15   1   9        1.67        4.09      2.78 o
  16   1   9        8.63        9.41      3.16 o
  17   1   9        0.10       -2.99      3.02 o
 -17   2   9       83.54      104.41      6.53 o
 -16   2   9        5.99        5.14      3.34 o
 -15   2   9       35.38       37.22      4.27 o
 -14   2   9        2.51       -2.58      2.58 o
 -13   2   9       23.38       20.40      2.72 o
 -12   2   9        1.57       -0.55      1.88 o
 -11   2   9       86.82       85.16      3.89 o
 -10   2   9      143.96      130.55      4.35 o
  -9   2   9       83.74       89.69      3.58 o
  -8   2   9        7.10        5.26      1.88 o
  -7   2   9       35.07       42.10      2.44 o
  -6   2   9      202.45      205.71      4.51 o
  -5   2   9      403.65      413.01      6.57 o
  -4   2   9      124.37      133.70      3.25 o
  -3   2   9        0.01       -1.02      1.02 o
  -2   2   9      359.77      352.95      5.26 o
  -1   2   9       26.34       24.61      1.74 o
   0   2   9       66.90       77.99      2.57 o
   1   2   9      803.32      965.69     11.49 o
   2   2   9     1536.15     1675.63     19.53 o
   3   2   9       55.67       56.04      2.31 o
   4   2   9       40.17       43.34      2.75 o
   5   2   9       23.66       28.38      2.17 o
   6   2   9      156.22      165.53      4.00 o
   7   2   9        0.37       -0.66      1.49 o
   8   2   9      246.14      242.90      5.47 o
   9   2   9      350.60      358.70      6.95 o
  10   2   9       35.43       34.83      3.02 o
  11   2   9        3.03        2.33      2.30 o
  12   2   9        0.00       -1.94      2.18 o
  13   2   9       45.10       51.81      3.98 o
  14   2   9        4.60        3.81      4.07 o
  15   2   9        1.57        2.27      3.05 o
  16   2   9        2.51       -0.57      3.12 o
 -16   3   9        5.44        6.46      4.00 o
 -15   3   9        5.70        5.24      3.62 o
 -14   3   9        0.90       -0.02      2.70 o
 -13   3   9        6.65        4.25      2.75 o
 -12   3   9        7.62        2.55      2.62 o
 -11   3   9       34.70       36.24      3.24 o
 -10   3   9        0.32       -1.87      1.87 o
  -9   3   9       56.06       61.66      3.18 o
  -8   3   9      163.53      171.30      4.64 o
  -7   3   9        4.03        2.16      1.18 o
  -6   3   9       39.57       42.70      2.24 o
  -5   3   9       59.80       65.78      2.29 o
  -4   3   9        8.58       10.28      1.31 o
  -3   3   9       84.04       77.69      2.47 o
  -2   3   9       26.29       20.87      1.54 o
  -1   3   9       71.34       79.22      2.46 o
   0   3   9       26.74       21.18      1.63 o
   1   3   9      672.46      738.78      9.45 o
   2   3   9      106.39      118.70      2.93 o
   3   3   9        4.38        2.21      1.14 o
   4   3   9       12.03       11.70      1.44 o
   5   3   9        8.08        7.45      1.46 o
   6   3   9       18.72       17.42      1.74 o
   7   3   9        1.07        0.99      1.59 o
   8   3   9      289.06      303.09      6.26 o
   9   3   9      345.70      347.23      7.44 o
  10   3   9       14.44       11.03      2.73 o
  11   3   9        1.77       -1.50      2.55 o
  12   3   9       12.74       11.54      3.36 o
  13   3   9        3.14        2.19      3.03 o
  14   3   9        6.94        2.19      3.63 o
  15   3   9        0.57       -0.90      3.51 o
  16   3   9        1.13        3.18      4.12 o
 -15   4   9       18.46       28.46      5.13 o
 -14   4   9       11.93       12.24      3.74 o
 -13   4   9        2.72        0.54      3.78 o
 -12   4   9        1.07       -2.68      2.68 o
 -11   4   9        3.30        0.32      2.69 o
 -10   4   9       85.56       82.71      4.36 o
  -9   4   9       31.59       34.82      3.21 o
  -8   4   9        2.05        0.03      1.76 o
  -7   4   9       26.71       25.17      2.20 o
  -6   4   9       24.79       18.49      1.82 o
  -5   4   9        0.24       -1.28      1.28 o
  -4   4   9      215.33      225.97      4.50 o
  -3   4   9        2.74        4.17      1.23 o
  -2   4   9       10.72       15.48      1.25 o
  -1   4   9       30.16       26.22      1.34 o
   0   4   9       47.86       53.91      1.77 o
   1   4   9      290.21      323.39      4.41 o
   2   4   9      132.55      127.81      3.00 o
   3   4   9      134.17      143.12      3.22 o
   4   4   9       23.17       22.90      1.74 o
   5   4   9       21.50       22.97      1.84 o
   6   4   9       95.89       96.72      3.22 o
   7   4   9      173.29      181.09      4.83 o
   8   4   9       58.79       55.75      5.79 o
   9   4   9        1.18        0.88      2.52 o
  10   4   9       28.89       28.89      3.56 o
  11   4   9        0.06        5.15      4.19 o
  12   4   9        2.90        1.11      3.43 o
  13   4   9        0.20       -1.70      3.25 o
  14   4   9        0.10        2.16      3.61 o
  15   4   9        1.16        1.52      3.77 o
 -14   5   9        0.58        0.88      3.03 o
 -13   5   9        2.48       -1.38      2.76 o
 -12   5   9        0.21       -2.29      2.64 o
 -11   5   9        2.88        2.91      2.46 o
 -10   5   9        0.24        0.84      2.84 o
  -9   5   9       20.91       12.24      3.65 o
  -8   5   9       16.19       18.90      2.82 o
  -7   5   9       72.57       84.82      5.08 o
  -6   5   9       80.76       88.91      4.54 o
  -5   5   9       30.70       31.62     14.29 o
  -4   5   9       32.42       40.92      5.81 o
  -3   5   9        8.88        9.97      3.85 o
  -2   5   9      166.17      165.86      8.96 o
  -1   5   9      185.90      209.36      9.82 o
   0   5   9        0.19       -0.29      2.91 o
   1   5   9       12.44       18.20      5.00 o
   2   5   9       69.79       71.86      6.40 o
   3   5   9       23.20       25.69      4.71 o
   4   5   9        4.03        4.86      3.44 o
   5   5   9        2.03       -1.40      5.94 o
   6   5   9       27.97       24.29      2.42 o
   7   5   9       36.42       47.03      3.31 o
   8   5   9      181.94      184.26      7.52 o
   9   5   9       68.73       79.17      4.02 o
  10   5   9        1.10        1.20      2.42 o
  11   5   9        9.53        5.64      3.06 o
  12   5   9        3.09        3.45      3.19 o
  13   5   9        8.60        4.50      3.49 o
 -12   6   9        0.44        0.54      5.00 o
 -11   6   9       14.64       17.93      5.77 o
 -10   6   9       71.54       80.22     17.32 o
  -9   6   9       10.26       10.59      7.40 o
  -8   6   9        0.07        0.73      4.11 o
  -7   6   9        5.36        4.43      4.27 o
  -6   6   9       88.72       85.19      7.78 o
  -5   6   9       90.57       80.24      7.30 o
  -4   6   9        1.43       -3.13      3.13 o
  -3   6   9       39.66       34.69      9.16 o
  -2   6   9       16.38       15.03      6.49 o
  -1   6   9      125.07      124.29      8.06 o
   0   6   9       13.36       15.49      4.03 o
   1   6   9        0.39       -3.39      3.39 o
   2   6   9      249.51      214.01     21.98 o
   3   6   9        4.52        8.14      3.76 o
   4   6   9        3.96       -1.86      3.45 o
   5   6   9       32.87       30.45      5.50 o
   6   6   9      246.51      256.07     12.39 o
   7   6   9      110.64      123.54      9.28 o
   8   6   9       48.28       57.31      7.32 o
   9   6   9       11.62        7.91      5.07 o
  10   6   9        1.71        0.46      4.36 o
  11   6   9        0.50       -1.97      5.30 o
 -10   7   9       21.35       30.52      8.92 o
  -9   7   9        7.14       16.10      5.19 o
  -8   7   9        0.26       -3.65      3.65 o
  -7   7   9        0.11        3.28      4.01 o
  -6   7   9       12.65        8.64      4.36 o
  -5   7   9        0.08        0.99      3.93 o
  -4   7   9       61.37       45.94      5.98 o
  -3   7   9       61.37       66.22      6.37 o
  -2   7   9        8.61        3.76      3.46 o
  -1   7   9        8.54        4.15      3.55 o
   0   7   9        2.15        1.44      3.26 o
   1   7   9       14.85        7.42      3.89 o
   2   7   9        0.60        6.79      3.59 o
   3   7   9        1.42       -3.05      3.05 o
   4   7   9        5.39        0.28      3.46 o
   5   7   9        2.90       -1.58      3.92 o
   6   7   9        0.73        2.60      4.40 o
   7   7   9       28.56       32.29      6.23 o
   8   7   9       62.78       51.45     21.52 o
   9   7   9        1.27        1.53      6.32 o
  -6   8   9       22.34       37.67     15.22 o
  -5   8   9       12.77       29.19     13.40 o
  -4   8   9       59.21       51.26     14.99 o
  -3   8   9       13.70       21.47     12.19 o
  -2   8   9        0.00       -4.16      8.63 o
  -1   8   9        0.48       -0.64      8.90 o
   0   8   9        0.09        3.48      8.71 o
   1   8   9        2.21       -8.44      8.44 o
   2   8   9       12.43        9.72      3.83 o
   3   8   9        5.63        8.38      3.86 o
   4   8   9        0.88        0.56      3.67 o
   5   8   9       26.85       29.28      5.57 o
 -16   0  10       41.25       55.45      6.66 o
 -14   0  10        0.16       -2.76      2.88 o
 -12   0  10       65.92       71.61      5.75 o
 -10   0  10       96.24       78.85      5.51 o
  -8   0  10      107.89      118.17      6.49 o
  -6   0  10        3.59       -1.40      1.85 o
  -4   0  10        3.53        5.36      2.00 o
  -2   0  10       28.12       22.13      2.60 o
   0   0  10       36.44       45.79      3.29 o
   2   0  10      144.41      139.91      6.55 o
   4   0  10        9.91        7.69      2.88 o
   6   0  10      199.63      192.12      7.10 o
   8   0  10     2374.64     2203.85     37.93 o
  10   0  10      149.68      133.37      7.00 o
  12   0  10       29.09       40.72      5.32 o
  14   0  10       28.12       41.95      5.68 o
  16   0  10        8.86       10.17      8.37 o
 -17   1  10        3.36        3.37      3.26 o
 -16   1  10        8.96        6.26      3.10 o
 -15   1  10        2.38       -1.43      2.53 o
 -14   1  10        1.23       -1.26      2.35 o
 -13   1  10        4.90        2.83      2.20 o
 -12   1  10       21.79       15.81      2.73 o
 -11   1  10       42.72       40.48      3.30 o
 -10   1  10        4.23        5.43      2.42 o
  -9   1  10      104.64      105.80      4.44 o
  -8   1  10       20.97       13.48      2.13 o
  -7   1  10        8.56        7.29      1.86 o
  -6   1  10        9.91       12.11      1.87 o
  -5   1  10      116.51      115.38      3.72 o
  -4   1  10      111.72      107.74      3.56 o
  -3   1  10      139.71      142.23      3.86 o
  -2   1  10        3.11        1.53      1.28 o
  -1   1  10      240.35      217.88      4.68 o
   0   1  10      187.46      241.99      5.43 o
   1   1  10       15.54       19.38      1.96 o
   2   1  10       17.76       13.81      2.07 o
   3   1  10       18.34       21.06      2.38 o
   4   1  10      142.59      152.97      4.57 o
   5   1  10        2.15        0.04      1.43 o
   6   1  10       35.91       38.76      2.60 o
   7   1  10       67.02       57.24      3.17 o
   8   1  10     1087.75     1080.42     15.39 o
   9   1  10        0.01        4.33      2.36 o
  10   1  10       96.15       84.34      4.16 o
  11   1  10      137.10      138.89      5.24 o
  12   1  10       26.17       21.28      2.98 o
  13   1  10       11.13       10.12      2.82 o
  14   1  10        1.56        1.13      2.59 o
  15   1  10       10.19        4.96      3.03 o
  16   1  10       18.18       24.54      3.97 o
 -17   2  10        0.02       -3.28      3.28 o
 -16   2  10       83.83       98.84      6.22 o
 -15   2  10       18.98       17.98      3.66 o
 -14   2  10       82.58       87.81      4.88 o
 -13   2  10        5.59        5.56      2.36 o
 -12   2  10        0.53        0.17      2.01 o
 -11   2  10       18.96       19.76      2.61 o
 -10   2  10      533.11      475.84      8.60 o
  -9   2  10       44.78       41.61      2.83 o
  -8   2  10       63.68       52.64      3.10 o
  -7   2  10        0.13       -1.54      1.54 o
  -6   2  10       90.96       85.15      3.13 o
  -5   2  10        4.69        1.48      1.38 o
  -4   2  10      172.79      177.55      4.12 o
  -3   2  10        3.42        3.69      1.26 o
  -2   2  10        0.89       -1.13      1.13 o
  -1   2  10        2.66       -1.45      1.45 o
   0   2  10      687.35      709.01      9.31 o
   1   2  10      233.46      257.31      4.85 o
   2   2  10      274.89      300.48      5.74 o
   3   2  10       10.12       13.62      1.64 o
   4   2  10       32.06       32.22      2.25 o
   5   2  10        0.00       -1.35      1.35 o
   6   2  10      114.74      114.85      3.96 o
   7   2  10      161.03      156.55      4.46 o
   8   2  10      177.07      174.44      4.89 o
   9   2  10      118.78      113.76      4.13 o
  10   2  10       41.00       46.50      3.14 o
  11   2  10       17.29       14.61      2.71 o
  12   2  10        4.82        4.66      2.48 o
  13   2  10        0.37        1.53      2.69 o
  14   2  10        0.71        2.83      2.90 o
  15   2  10        0.07        1.59      3.09 o
  16   2  10        3.19        3.13      3.40 o
 -16   3  10       36.13       36.62      5.24 o
 -15   3  10        0.26        1.76      3.46 o
 -14   3  10       14.15       12.90      3.45 o
 -13   3  10        8.55        7.97      3.03 o
 -12   3  10        0.32        0.01      2.44 o
 -11   3  10        1.01       -0.02      2.23 o
 -10   3  10       25.52       22.90      3.08 o
  -9   3  10      104.02      101.07      4.30 o
  -8   3  10       58.76       62.23      3.45 o
  -7   3  10       85.70       80.18      3.33 o
  -6   3  10       46.10       50.28      2.47 o
  -5   3  10        4.20        3.88      1.27 o
  -4   3  10       37.67       37.87      1.94 o
  -3   3  10       13.18       12.77      1.51 o
  -2   3  10        5.61        2.29      1.23 o
  -1   3  10        0.41       -1.09      1.09 o
   0   3  10      186.97      219.79      4.19 o
   1   3  10       95.99      106.09      2.78 o
   2   3  10       95.98      105.00      2.97 o
   3   3  10      129.78      140.39      3.40 o
   4   3  10      109.01      114.16      3.22 o
   5   3  10       49.08       50.27      2.54 o
   6   3  10       94.11       96.67      3.46 o
   7   3  10       36.33       44.31      2.88 o
   8   3  10      343.00      385.26      7.96 o
   9   3  10       32.82       34.13      4.15 o
  10   3  10       69.28       69.42      4.23 o
  11   3  10        8.65        5.24      2.97 o
  12   3  10       17.29       21.28      5.73 o
  13   3  10        6.84        5.19      3.32 o
  14   3  10        4.54        5.50      3.71 o
  15   3  10        3.43        6.14      4.11 o
 -15   4  10       27.57       25.57      5.03 o
 -14   4  10       20.87       29.66      4.43 o
 -13   4  10       20.27       17.08      3.89 o
 -12   4  10       29.82       34.70      4.22 o
 -11   4  10        8.85        9.86      3.17 o
 -10   4  10      111.96      127.32      5.39 o
  -9   4  10       27.79       30.81      3.24 o
  -8   4  10      101.63       92.22      4.24 o
  -7   4  10       30.99       22.34      2.32 o
  -6   4  10        8.77        5.17      1.66 o
  -5   4  10      304.46      326.95      6.68 o
  -4   4  10      178.76      182.46      4.36 o
  -3   4  10       33.04       30.69      2.02 o
  -2   4  10       29.32       29.69      2.31 o
  -1   4  10       51.04       49.83      2.04 o
   0   4  10       21.59       20.60      1.64 o
   1   4  10       39.91       34.11      1.89 o
   2   4  10      102.12      108.97      3.02 o
   3   4  10      108.11      116.25      3.21 o
   4   4  10       28.35       34.13      2.77 o
   5   4  10       36.39       26.48      2.06 o
   6   4  10      185.01      199.87      5.08 o
   7   4  10      775.77      821.57     15.29 o
   8   4  10       78.70       74.68      4.87 o
   9   4  10       22.42       28.80      3.52 o
  10   4  10        1.88        4.51      2.78 o
  11   4  10        0.35        4.18      3.22 o
  12   4  10        4.98       12.61      3.95 o
  13   4  10        0.00        0.31      3.44 o
  14   4  10        0.73        7.69      3.91 o
 -14   5  10        3.52        3.65      3.28 o
 -13   5  10       11.80       10.88      4.37 o
 -12   5  10        8.11        6.23      3.01 o
 -11   5  10        3.81        0.07      2.53 o
 -10   5  10        0.32       -0.16      1.83 o
  -9   5  10        1.76        3.00      3.18 o
  -8   5  10       98.49       96.49      8.73 o
  -7   5  10       58.69       44.91      6.67 o
  -6   5  10       39.06       33.79      6.24 o
  -5   5  10        5.47        0.21      2.09 o
  -4   5  10       66.64       64.66      6.72 o
  -3   5  10      236.86      246.38     11.52 o
  -2   5  10       31.23       30.85      5.19 o
  -1   5  10       43.51       46.59      5.59 o
   0   5  10        7.72        6.20      3.46 o
   1   5  10        5.32        3.00      7.40 o
   2   5  10       69.88       70.32     10.36 o
   3   5  10        3.16       -1.55      3.35 o
   4   5  10      116.69      131.40      8.68 o
   5   5  10       56.75       65.92      5.22 o
   6   5  10       24.71       24.05      4.14 o
   7   5  10        8.31       10.60      3.33 o
   8   5  10      237.10      246.03      6.64 o
   9   5  10       42.16       41.35      3.49 o
  10   5  10        1.59        6.88      5.93 o
  11   5  10        1.32        2.64      3.13 o
  12   5  10        5.97        7.37      3.37 o
  13   5  10        0.74        0.08      3.31 o
 -12   6  10        9.90        9.20      6.00 o
 -11   6  10       47.27       40.85      7.45 o
 -10   6  10        0.77        0.67      5.15 o
  -9   6  10        0.20        2.42      4.67 o
  -8   6  10        0.02        1.44      6.89 o
  -7   6  10        0.37        0.05      4.03 o
  -6   6  10        4.56       -1.25      3.94 o
  -5   6  10       14.72       19.13      5.09 o
  -4   6  10        2.04        1.96      4.00 o
  -3   6  10        3.38       -3.35      3.35 o
  -2   6  10       20.77       15.29      9.09 o
  -1   6  10        7.11        5.85      4.02 o
   0   6  10       56.40       61.83     13.52 o
   1   6  10        9.80        9.13      4.25 o
   2   6  10      102.74       88.87      7.38 o
   3   6  10       42.57       45.69      9.33 o
   4   6  10        0.01        1.95      3.59 o
   5   6  10        1.30        2.53      5.89 o
   6   6  10       77.47       73.87     11.26 o
   7   6  10       72.12       83.57      8.18 o
   8   6  10       38.21       36.80      6.78 o
   9   6  10        0.90        2.43      6.68 o
  10   6  10        0.00        2.14      6.70 o
  11   6  10        0.14       -4.66      6.59 o
  -9   7  10        0.12        1.81      4.50 o
  -8   7  10        0.01        1.12      4.26 o
  -7   7  10       20.38       12.90     10.07 o
  -6   7  10       19.66       10.49      9.37 o
  -5   7  10        5.07        1.29      4.53 o
  -4   7  10       29.45       25.57      5.62 o
  -3   7  10       10.01       13.10      8.22 o
  -2   7  10        1.41        2.58      4.01 o
  -1   7  10        0.20       -5.07      5.70 o
   0   7  10        0.58        1.40      3.48 o
   1   7  10       20.30       15.65      4.56 o
   2   7  10        6.97        4.31      3.73 o
   3   7  10        0.32       -2.75      5.55 o
   4   7  10        0.01       -2.19      4.07 o
   5   7  10        4.78        3.53      4.03 o
   6   7  10        8.06        5.54      4.85 o
   7   7  10       16.61       12.57      9.65 o
   8   7  10       41.21       54.27      7.53 o
  -4   8  10       11.11       12.46     12.15 o
  -3   8  10        2.66       16.81     12.15 o
  -2   8  10       10.63       -7.88      7.88 o
  -1   8  10        0.17       -2.69      8.75 o
   0   8  10        0.22       -3.72      6.44 o
   1   8  10        0.56       -0.66      4.16 o
   2   8  10       30.43       28.79      5.18 o
   3   8  10       15.44        8.73      8.06 o
   4   8  10       17.56       29.53     12.72 o
 -17   0  11       37.37       29.26      7.20 o
 -15   0  11        1.31       -4.36      4.36 o
 -13   0  11        0.65        0.88      3.32 o
 -11   0  11       62.16       41.43      4.79 o
  -9   0  11      376.27      323.34     10.24 o
  -7   0  11       92.08       92.92      5.42 o
  -5   0  11      550.16      553.05     13.35 o
  -3   0  11       46.22       51.60      3.83 o
  -1   0  11     1215.26     1212.72     21.86 o
   1   0  11     1029.38      998.73     23.08 o
   3   0  11     1152.95     1186.18     37.77 o
   5   0  11      245.72      244.16      8.04 o
   7   0  11     2107.53     1965.79     34.49 o
   9   0  11       10.23        6.91      3.31 o
  11   0  11        4.28        0.72      2.97 o
  13   0  11        1.91       -0.25      3.42 o
  15   0  11        0.41       -2.56      3.90 o
 -17   1  11       20.76       31.95      4.39 o
 -16   1  11        0.01       -0.98      2.87 o
 -15   1  11        1.25        2.47      2.70 o
 -14   1  11        0.83        1.84      2.25 o
 -13   1  11       15.41       18.23      3.03 o
 -12   1  11        0.04       -2.11      2.11 o
 -11   1  11        5.40        3.36      2.31 o
 -10   1  11        0.28       -1.92      1.92 o
  -9   1  11       69.20       47.10      3.30 o
  -8   1  11       32.76       26.73      2.63 o
  -7   1  11      154.52      140.25      4.54 o
  -6   1  11        4.73        2.79      1.67 o
  -5   1  11      100.58      102.65      3.71 o
  -4   1  11      397.67      398.98      7.23 o
  -3   1  11       55.58       46.96      2.58 o
  -2   1  11       13.21       11.43      1.74 o
  -1   1  11      129.28      148.93      4.10 o
   0   1  11      248.69      283.86      6.21 o
   1   1  11        1.06        0.21      1.59 o
   2   1  11       35.19       40.81      2.90 o
   3   1  11       44.49       43.03      4.33 o
   4   1  11        2.63       -1.39      1.39 o
   5   1  11       58.43       53.03      2.88 o
   6   1  11       10.38       11.47      2.09 o
   7   1  11        0.44       -2.14      2.14 o
   8   1  11       81.75       91.59      4.23 o
   9   1  11      648.95      634.60     11.11 o
  10   1  11        9.42        7.79      2.43 o
  11   1  11       11.97       10.12      2.81 o
  12   1  11        0.04       -2.22      2.22 o
  13   1  11       15.01       16.49      3.15 o
  14   1  11        8.51       14.68      3.22 o
  15   1  11        8.50       16.23      3.43 o
  16   1  11        7.86       13.05      3.52 o
 -16   2  11       18.39       30.85      4.64 o
 -15   2  11        2.66        3.41      3.42 o
 -14   2  11       15.41       12.72      3.11 o
 -13   2  11        0.26        0.34      2.22 o
 -12   2  11       23.78       22.07      2.84 o
 -11   2  11        4.65        0.31      2.01 o
 -10   2  11        0.04       -0.24      1.90 o
  -9   2  11      310.48      299.05      7.06 o
  -8   2  11       43.02       48.68      3.17 o
  -7   2  11       11.38       13.77      2.18 o
  -6   2  11       10.09        5.98      2.48 o
  -5   2  11      476.91      488.10      8.32 o
  -4   2  11       62.77       74.12      2.90 o
  -3   2  11        0.25       -1.21      1.21 o
  -2   2  11       10.72        9.02      1.55 o
  -1   2  11       10.00        6.77      1.51 o
   0   2  11      233.08      260.59      5.03 o
   1   2  11      453.30      472.02      8.69 o
   2   2  11      106.62      108.37      3.90 o
   3   2  11       97.04       91.11      3.64 o
   4   2  11       48.41       48.57      2.99 o
   5   2  11        0.01       -1.37      1.65 o
   6   2  11      291.16      290.06      6.51 o
   7   2  11     1737.36     1737.31     22.09 o
   8   2  11       44.58       56.86      3.26 o
   9   2  11       50.72       51.98      3.45 o
  10   2  11        4.96        2.92      2.11 o
  11   2  11        0.62       -0.88      2.19 o
  12   2  11       14.78       12.16      2.98 o
  13   2  11        6.50       10.00      3.20 o
  14   2  11        1.57       -2.86      2.86 o
  15   2  11        0.73        1.67      3.11 o
 -16   3  11        4.74        3.71      3.98 o
 -15   3  11       55.36       76.31      6.17 o
 -14   3  11        3.78        3.43      3.09 o
 -13   3  11       45.87       41.88      4.30 o
 -12   3  11       69.40       71.75      4.79 o
 -11   3  11       13.29        9.96      2.90 o
 -10   3  11        2.66        5.24      2.38 o
  -9   3  11      306.75      308.91      7.40 o
  -8   3  11       14.16       17.43      2.46 o
  -7   3  11        7.62        8.22      2.79 o
  -6   3  11       47.87       37.64      2.69 o
  -5   3  11      108.17      107.33      3.39 o
  -4   3  11      102.26       93.62      3.06 o
  -3   3  11        0.01       -0.29      1.26 o
  -2   3  11       41.70       38.22      2.12 o
  -1   3  11       26.10       28.12      1.91 o
   0   3  11       34.48       37.51      2.07 o
   1   3  11       14.52       13.39      1.50 o
   2   3  11        5.60        3.49      1.39 o
   3   3  11      174.56      187.08      4.08 o
   4   3  11        2.25        2.97      1.37 o
   5   3  11        0.21       -0.14      1.68 o
   6   3  11       22.49       21.33      2.38 o
   7   3  11       60.65       64.20      3.62 o
   8   3  11        3.76        4.82      2.30 o
   9   3  11      237.89      252.02      6.75 o
  10   3  11      119.70      134.19      7.03 o
  11   3  11       36.39       43.21      5.34 o
  12   3  11        0.23        1.50      4.29 o
  13   3  11        0.62       -3.20      3.20 o
  14   3  11        5.61        8.66      4.23 o
  15   3  11       13.33       12.59      4.71 o
 -15   4  11        4.18        2.83      4.02 o
 -14   4  11        0.02       -2.45      3.27 o
 -13   4  11        0.63        1.82      3.27 o
 -12   4  11      138.26      151.26      7.13 o
 -11   4  11       66.17       64.24      4.93 o
 -10   4  11        3.73        3.89      2.62 o
  -9   4  11       48.32       54.79      3.96 o
  -8   4  11       22.43       22.83      2.98 o
  -7   4  11        3.25       -1.35      2.07 o
  -6   4  11        1.11        0.21      1.78 o
  -5   4  11       62.49       66.03      3.41 o
  -4   4  11      212.56      213.38      5.03 o
  -3   4  11       34.87       38.22      2.42 o
  -2   4  11       76.20       74.69      2.93 o
  -1   4  11      119.20      113.24      3.27 o
   0   4  11      467.88      487.62      9.74 o
   1   4  11       93.06      107.74      3.17 o
   2   4  11       10.73       11.95      1.72 o
   3   4  11      118.89      127.14      3.57 o
   4   4  11       56.77       54.04      2.56 o
   5   4  11        1.83       -1.78      1.78 o
   6   4  11       14.50       14.44      4.97 o
   7   4  11      357.22      360.35      9.34 o
   8   4  11       20.18       23.32      3.49 o
   9   4  11       66.92       71.94      5.28 o
  10   4  11       15.31       21.73      3.60 o
  11   4  11       17.51       11.57      3.86 o
  12   4  11        0.43       -1.06      3.24 o
  13   4  11        0.17        2.00      3.65 o
  14   4  11        0.24        3.34      3.91 o
 -13   5  11        1.25        0.37      3.02 o
 -12   5  11       12.86        9.57      3.23 o
 -11   5  11       14.83       17.61      3.28 o
 -10   5  11       11.34       10.27      2.72 o
  -9   5  11        5.73        5.50      1.95 o
  -8   5  11        0.00       -1.00      7.84 o
  -7   5  11        0.40        0.10      4.31 o
  -6   5  11       34.62       33.45      4.04 o
  -5   5  11       49.66       56.71      4.26 o
  -4   5  11      127.28      138.01     12.82 o
  -3   5  11      278.84      314.48     13.52 o
  -2   5  11       59.89       64.56      8.78 o
  -1   5  11      216.48      224.03     14.14 o
   0   5  11       51.72       60.84      6.51 o
   1   5  11       26.14       32.10      5.40 o
   2   5  11        1.54        8.22      3.93 o
   3   5  11      320.04      319.22     13.62 o
   4   5  11       22.39       22.04      3.28 o
   5   5  11       13.26        8.22      2.80 o
   6   5  11        1.37        1.43      2.99 o
   7   5  11        0.57       -1.35      2.93 o
   8   5  11       19.71       19.31      2.91 o
   9   5  11       66.72       69.16      5.98 o
  10   5  11       54.86       50.78      4.47 o
  11   5  11       24.00       16.98      3.74 o
  12   5  11        0.16       -0.33      3.23 o
 -11   6  11       17.25        3.64      5.58 o
 -10   6  11        0.14       -1.45      4.70 o
  -9   6  11        0.04        4.54      4.83 o
  -8   6  11       19.86       20.82      5.94 o
  -7   6  11        1.67       -4.96      4.96 o
  -6   6  11        5.21        3.80      4.47 o
  -5   6  11       35.91       50.43     10.89 o
  -4   6  11        0.16        2.24      3.86 o
  -3   6  11       35.42       44.59      6.33 o
  -2   6  11        2.64       -1.42      3.52 o
  -1   6  11        2.86        0.43      3.75 o
   0   6  11       20.50       27.61      5.44 o
   1   6  11       29.16       24.32      6.91 o
   2   6  11       62.47       77.01      7.29 o
   3   6  11       25.74       22.02      6.36 o
   4   6  11        3.00       -2.92      3.68 o
   5   6  11       18.73       13.41      6.53 o
   6   6  11       63.78       48.86     12.34 o
   7   6  11       15.35       15.32      5.52 o
   8   6  11        2.32        3.73      4.76 o
   9   6  11       22.96       25.23      6.15 o
  10   6  11        0.73       -1.78      4.90 o
  -8   7  11        1.80        3.90      4.63 o
  -7   7  11        4.42        1.70      4.40 o
  -6   7  11        4.23       10.27      5.34 o
  -5   7  11       30.94       22.39      8.56 o
  -4   7  11      141.68      145.76     10.01 o
  -3   7  11       23.74       13.27      5.04 o
  -2   7  11       12.22       17.22      4.91 o
  -1   7  11        9.07        6.38      4.29 o
   0   7  11        5.30        1.72      3.78 o
   1   7  11       16.03       12.77      5.22 o
   2   7  11       38.08       39.88      6.05 o
   3   7  11       10.17       12.80      8.46 o
   4   7  11        0.13       -3.41      4.37 o
   5   7  11        4.86       -1.51      4.07 o
   6   7  11        4.74        2.37      6.95 o
   7   7  11        0.07       -3.65      4.43 o
  -3   8  11        2.92       -3.67      9.16 o
  -2   8  11        2.61        1.26      3.60 o
  -1   8  11        1.48       -1.67      3.62 o
   0   8  11        1.47       -2.62      3.45 o
   1   8  11        6.42        5.69      4.24 o
   2   8  11       21.47       16.13     10.87 o
 -16   0  12       17.93       15.50      4.72 o
 -14   0  12        0.24       -3.35      3.35 o
 -12   0  12      116.69      123.32      9.21 o
 -10   0  12      184.21      143.18      8.64 o
  -8   0  12      167.99      164.01      7.36 o
  -6   0  12       19.99       14.72      3.76 o
  -4   0  12      135.67      134.93      6.08 o
  -2   0  12      851.25      846.62     17.12 o
   0   0  12        0.56        1.97      2.18 o
   2   0  12      726.55      681.60     25.84 o
   4   0  12       33.55       29.10      4.19 o
   6   0  12       12.85       -2.49      3.50 o
   8   0  12      438.57      462.59     13.92 o
  10   0  12      277.88      293.02     10.51 o
  12   0  12      124.10      141.46      8.17 o
  14   0  12        7.81       13.14      4.73 o
 -16   1  12        0.33       -2.99      2.99 o
 -15   1  12        2.74        0.74      2.92 o
 -14   1  12        8.84       13.28      2.85 o
 -13   1  12        0.36        4.55      2.57 o
 -12   1  12       74.07       62.70      4.17 o
 -11   1  12       70.13       73.75      6.33 o
 -10   1  12       25.01       25.17      2.94 o
  -9   1  12        5.58        6.08      2.18 o
  -8   1  12       13.20        6.32      2.21 o
  -7   1  12        0.31       -1.74      1.74 o
  -6   1  12        1.49       -1.70      1.70 o
  -5   1  12      207.99      192.21      6.11 o
  -4   1  12       36.06       32.69      2.65 o
  -3   1  12       11.39        8.15      1.92 o
  -2   1  12      854.14      796.28     11.58 o
  -1   1  12      302.41      297.98      6.06 o
   0   1  12        0.01        2.21      1.54 o
   1   1  12       30.12       26.09      2.68 o
   2   1  12       52.48       62.71      3.64 o
   3   1  12       41.75       42.42      3.25 o
   4   1  12        2.92       -1.05      1.68 o
   5   1  12      248.62      230.11      6.45 o
   6   1  12        9.08        2.87      2.26 o
   7   1  12       80.26       80.17      4.05 o
   8   1  12      696.83      706.23     13.24 o
   9   1  12        3.70       -1.31      2.11 o
  10   1  12       33.43       35.19      3.40 o
  11   1  12       35.77       35.43      3.46 o
  12   1  12        0.05       -0.31      2.37 o
  13   1  12       16.07       16.29      3.13 o
  14   1  12       26.00       21.56      3.56 o
  15   1  12        1.04        1.53      3.01 o
 -16   2  12        0.64        3.57      3.58 o
 -15   2  12        0.32       -2.59      3.05 o
 -14   2  12        6.71        6.28      2.87 o
 -13   2  12       36.64       40.73      3.83 o
 -12   2  12       44.25       49.74      3.84 o
 -11   2  12       12.49       10.29      2.42 o
 -10   2  12       47.21       41.39      3.46 o
  -9   2  12      163.07      171.21      5.58 o
  -8   2  12      129.79      126.02      4.74 o
  -7   2  12        0.53       -1.30      1.78 o
  -6   2  12        0.01       -0.86      1.77 o
  -5   2  12      221.39      221.10      5.59 o
  -4   2  12       58.49       52.96      2.97 o
  -3   2  12        4.65        4.62      1.68 o
  -2   2  12       61.16       53.25      3.48 o
  -1   2  12      315.96      343.49      7.29 o
   0   2  12      100.68      108.97      4.04 o
   1   2  12        1.71        0.23      1.61 o
   2   2  12       23.48       25.83      2.78 o
   3   2  12       72.93       72.26      3.49 o
   4   2  12        7.10        5.83      2.07 o
   5   2  12        4.10       -1.18      1.95 o
   6   2  12      275.17      260.75      6.42 o
   7   2  12       18.65       19.55      2.82 o
   8   2  12      297.79      291.41      8.04 o
   9   2  12        0.78        2.72      2.13 o
  10   2  12       22.03       23.54      2.80 o
  11   2  12        2.36        1.12      2.46 o
  12   2  12        0.70        2.37      2.63 o
  13   2  12        1.27       -1.13      3.34 o
  14   2  12       12.70        5.83      3.31 o
  15   2  12        1.55        1.15      3.45 o
 -15   3  12        1.08        5.90      3.88 o
 -14   3  12       23.74       33.26      4.42 o
 -13   3  12        6.93        7.73      3.16 o
 -12   3  12        5.42        6.37      2.91 o
 -11   3  12       17.31       11.65      4.25 o
 -10   3  12        0.90        2.33      2.57 o
  -9   3  12       56.45       60.43      3.85 o
  -8   3  12        4.02        1.02      1.99 o
  -7   3  12       26.58       31.39      3.91 o
  -6   3  12       54.29       50.38      3.08 o
  -5   3  12        2.76       -1.73      1.73 o
  -4   3  12      880.43      930.28     12.57 o
  -3   3  12      535.43      555.23      9.09 o
  -2   3  12        7.81        4.95      1.58 o
  -1   3  12       54.19       54.78      2.59 o
   0   3  12       24.36       26.54      2.09 o
   1   3  12        5.90        0.79      1.29 o
   2   3  12       74.49       83.65      2.93 o
   3   3  12      109.13      110.30      3.96 o
   4   3  12       34.26       37.49      2.75 o
   5   3  12        2.63       -1.79      1.79 o
   6   3  12        8.05        4.44      2.09 o
   7   3  12       63.41       54.11      3.57 o
   8   3  12      186.39      200.25      6.66 o
   9   3  12      321.61      331.46      8.60 o
  10   3  12        0.30        2.64      2.65 o
  11   3  12        0.45        0.87      3.02 o
  12   3  12        6.42        6.97      3.48 o
  13   3  12       14.02       13.00      4.22 o
  14   3  12        8.91        5.51      6.31 o
 -14   4  12        4.56        4.16      3.73 o
 -13   4  12        0.90        0.71      3.33 o
 -12   4  12       19.41       19.31      4.25 o
 -11   4  12       21.13       22.19      3.93 o
 -10   4  12       66.44       69.56      5.13 o
  -9   4  12       46.21       38.75      3.66 o
  -8   4  12       16.91       19.70      3.08 o
  -7   4  12       23.56       23.94      3.00 o
  -6   4  12        2.81        0.21      2.21 o
  -5   4  12       52.74       58.25      4.10 o
  -4   4  12        8.96       10.85      2.32 o
  -3   4  12       13.50       14.50      2.09 o
  -2   4  12      182.79      181.80      4.72 o
  -1   4  12       70.78       77.78      3.13 o
   0   4  12       11.65       13.30      1.86 o
   1   4  12       99.95      109.60      3.78 o
   2   4  12      128.20      120.70      3.62 o
   3   4  12       27.36       22.92      2.33 o
   4   4  12        0.03       -1.84      1.98 o
   5   4  12        6.13       -2.04      2.38 o
   6   4  12       14.54       14.19      3.22 o
   7   4  12       96.25      110.31      5.57 o
   8   4  12      211.03      231.45      7.94 o
   9   4  12       14.67       24.36      3.79 o
  10   4  12        0.58        5.78      3.04 o
  11   4  12        1.50        6.31      3.65 o
  12   4  12        0.81        1.14      3.47 o
  13   4  12        9.20        8.38      4.09 o
 -13   5  12        0.12       -0.19      3.00 o
 -12   5  12        0.62       -1.39      2.94 o
 -11   5  12        0.28        1.97      2.87 o
 -10   5  12        7.61        6.43      2.78 o
  -9   5  12        1.19       -2.39      2.39 o
  -8   5  12        7.23        7.34      2.25 o
  -7   5  12       29.60       24.94      3.26 o
  -6   5  12        0.07       -3.53      5.72 o
  -5   5  12       35.98       34.49      4.06 o
  -4   5  12      142.21      148.80      5.11 o
  -3   5  12      162.84      169.60      7.11 o
  -2   5  12       31.00       32.10      6.41 o
  -1   5  12       10.85       14.16      4.69 o
   0   5  12       19.30       19.96      4.85 o
   1   5  12        0.23        5.96      3.99 o
   2   5  12        6.42       13.38      3.07 o
   3   5  12       49.80       50.41      4.89 o
   4   5  12        0.29       -1.77      2.63 o
   5   5  12        5.87        1.19      3.38 o
   6   5  12        3.07        2.03      2.56 o
   7   5  12        1.72       -2.27      2.27 o
   8   5  12       36.71       45.81      3.89 o
   9   5  12      173.11      205.33      7.08 o
  10   5  12       36.89       47.09      4.26 o
  11   5  12        0.49       -4.32      4.32 o
  12   5  12        0.29       -1.49      3.25 o
 -11   6  12        2.28        4.65      5.33 o
 -10   6  12        9.70        9.65      8.06 o
  -9   6  12       51.61       56.21      8.14 o
  -8   6  12        2.59       -1.76      4.44 o
  -7   6  12        2.71       -2.44      4.62 o
  -6   6  12       27.37        3.16      8.06 o
  -5   6  12      201.81      212.85     14.67 o
  -4   6  12       33.99       31.94      6.87 o
  -3   6  12      103.02      131.02      9.84 o
  -2   6  12       42.76       37.29      6.14 o
  -1   6  12       32.71       24.05      5.65 o
   0   6  12        0.93       -3.60      3.69 o
   1   6  12        3.30        2.71      3.94 o
   2   6  12       33.56       29.25      5.72 o
   3   6  12        2.61       -4.10      5.41 o
   4   6  12       10.62        4.58      4.44 o
   5   6  12        0.09       -2.58      4.12 o
   6   6  12        7.41       14.72      5.49 o
   7   6  12        3.66        0.22      4.38 o
   8   6  12       84.65       88.37      9.10 o
   9   6  12       18.35        9.69      5.65 o
  10   6  12        1.28       -5.26      5.72 o
  -7   7  12        0.86       -1.89      4.45 o
  -6   7  12       23.54       16.19      5.92 o
  -5   7  12      145.49      133.84     16.02 o
  -4   7  12      198.72      220.63     12.43 o
  -3   7  12       53.92       69.32      7.58 o
  -2   7  12        3.10       -0.12      4.29 o
  -1   7  12        7.37        0.00      4.09 o
   0   7  12       15.33        9.83      4.60 o
   1   7  12        0.69        1.26      3.98 o
   2   7  12        8.84        2.22      4.25 o
   3   7  12        5.80       17.08      5.07 o
   4   7  12        0.79       -3.94      3.94 o
   5   7  12        1.17       -0.09      8.76 o
   6   7  12        0.00       -3.50      5.40 o
 -15   0  13        1.29        2.50      4.27 o
 -13   0  13        0.11       -0.65      3.57 o
 -11   0  13      259.87      221.06      9.50 o
  -9   0  13       39.78       32.11      4.57 o
  -7   0  13        3.19       -1.46      2.94 o
  -5   0  13        2.59       -2.50      2.50 o
  -3   0  13       14.06       24.82      3.58 o
  -1   0  13      387.40      365.39     10.07 o
   1   0  13      237.74      207.98      9.07 o
   3   0  13        0.00       -2.05      2.05 o
   5   0  13      198.35      162.61      7.26 o
   7   0  13      173.88      154.25      9.57 o
   9   0  13       56.10       57.02      6.67 o
  11   0  13       19.82       26.89      8.19 o
  13   0  13       48.18       53.89      7.99 o
  15   0  13       15.88       31.33      7.29 o
 -16   1  13        3.43       -0.17      3.14 o
 -15   1  13        0.67        0.32      2.89 o
 -14   1  13        9.24       13.76      2.85 o
 -13   1  13        0.03       -1.05      2.44 o
 -12   1  13       38.95       42.91      3.87 o
 -11   1  13        5.22        1.65      2.29 o
 -10   1  13       18.57       11.25      2.56 o
  -9   1  13       13.90       12.42      2.49 o
  -8   1  13        0.03       -1.91      1.91 o
  -7   1  13       12.88        9.55      2.39 o
  -6   1  13       21.81       11.87      2.46 o
  -5   1  13       79.09       66.42      3.59 o
  -4   1  13      392.79      374.59      9.32 o
  -3   1  13     2656.78     2547.81     29.91 o
  -2   1  13        3.50        0.60      1.70 o
  -1   1  13       48.30       46.82      2.80 o
   0   1  13       16.59       15.26      2.19 o
   1   1  13       13.97        9.17      2.19 o
   2   1  13        5.14       -0.34      1.79 o
   3   1  13      164.89      179.49      7.43 o
   4   1  13      190.24      164.63      5.38 o
   5   1  13        0.69       -1.93      1.93 o
   6   1  13      100.12       80.87      3.90 o
   7   1  13        3.28       -2.25      2.25 o
   8   1  13      388.70      407.49      8.66 o
   9   1  13       31.41       37.38      3.43 o
  10   1  13       15.58       12.28      2.69 o
  11   1  13       15.29       18.20      3.05 o
  12   1  13        9.13        4.96      2.66 o
  13   1  13        2.66        4.14      2.77 o
  14   1  13        3.95        9.21      3.14 o
  15   1  13       13.75       15.62      3.70 o
 -15   2  13        6.72        6.45      3.61 o
 -14   2  13        0.14       -2.62      2.62 o
 -13   2  13       51.07       51.20      4.34 o
 -12   2  13        6.69        5.84      2.68 o
 -11   2  13      188.42      155.85      5.39 o
 -10   2  13       17.36       11.27      2.74 o
  -9   2  13       66.62       75.38      4.12 o
  -8   2  13        5.07        4.06      2.17 o
  -7   2  13       38.59       30.69      3.04 o
  -6   2  13        1.46       -1.85      1.85 o
  -5   2  13       40.03       39.52      3.05 o
  -4   2  13       97.12       89.29      3.84 o
  -3   2  13       15.07       19.95      2.36 o
  -2   2  13       34.51       31.23      2.79 o
  -1   2  13       13.31       18.17      2.40 o
   0   2  13        1.72        0.85      1.71 o
   1   2  13       84.68       83.72      4.74 o
   2   2  13        3.82        4.74      2.11 o
   3   2  13        2.60       -0.98      1.79 o
   4   2  13       37.82       35.47      3.76 o
   5   2  13      185.42      165.75     11.07 o
   6   2  13        5.26        1.69      2.74 o
   7   2  13      221.99      225.15      6.60 o
   8   2  13       35.39       40.41      3.45 o
   9   2  13      110.21      111.45      4.50 o
  10   2  13        3.15        3.41      2.29 o
  11   2  13        8.16       10.07      3.03 o
  12   2  13        3.33        5.35      3.43 o
  13   2  13        7.02        4.81      3.08 o
  14   2  13        1.65        2.81      3.30 o
 -15   3  13        0.04        0.46      3.86 o
 -14   3  13        4.08        3.40      3.25 o
 -13   3  13        8.35        6.48      3.17 o
 -12   3  13       80.12       85.04      5.36 o
 -11   3  13       25.53       24.24      3.60 o
 -10   3  13        5.54        4.45      2.77 o
  -9   3  13        9.03       10.78      2.93 o
  -8   3  13       48.19       46.99      3.58 o
  -7   3  13       11.34        8.63      2.41 o
  -6   3  13        3.24       -2.26      2.26 o
  -5   3  13       49.42       49.67      3.15 o
  -4   3  13      404.77      415.30      8.10 o
  -3   3  13      916.13      933.00     14.82 o
  -2   3  13       29.89       32.73      4.45 o
  -1   3  13       37.87       39.37      3.40 o
   0   3  13       22.84       23.28      2.65 o
   1   3  13       10.42        8.11      3.30 o
   2   3  13        1.24        0.56      2.97 o
   3   3  13      248.61      242.61      6.01 o
   4   3  13        0.23       -1.35      1.82 o
   5   3  13       20.95       16.29      2.73 o
   6   3  13       23.97       17.22      2.78 o
   7   3  13        0.09       -2.52      2.52 o
   8   3  13       27.32       34.89      3.73 o
   9   3  13       16.60       15.09      3.04 o
  10   3  13       24.39       25.01      4.48 o
  11   3  13        2.68        3.90      3.22 o
  12   3  13        3.58       -0.53      3.50 o
  13   3  13        4.53        9.73      4.26 o
  14   3  13        2.44       -2.63      4.60 o
 -14   4  13        8.98        8.90      8.03 o
 -13   4  13        8.32        5.41      3.68 o
 -12   4  13        3.98       -0.91      4.50 o
 -11   4  13        4.93        3.94      3.23 o
 -10   4  13        0.95       -1.09      3.15 o
  -9   4  13       10.77       11.73      3.33 o
  -8   4  13       85.93       95.51      8.92 o
  -7   4  13      102.22      110.35      5.03 o
  -6   4  13       13.57        8.87      2.68 o
  -5   4  13       68.14       62.82      4.46 o
  -4   4  13       56.19       54.86      4.35 o
  -3   4  13      257.73      289.09      8.18 o
  -2   4  13        0.65        0.79      2.35 o
  -1   4  13        0.62        1.80      2.03 o
   0   4  13        0.01        0.87      1.95 o
   1   4  13       11.70       20.11      2.60 o
   2   4  13       74.97       78.64      3.92 o
   3   4  13       42.16       37.35      3.49 o
   4   4  13        7.35        8.92      2.76 o
   5   4  13        3.82        9.42      3.28 o
   6   4  13       57.47       53.20      4.35 o
   7   4  13      131.50      150.71      6.58 o
   8   4  13      124.27      127.14      6.20 o
   9   4  13        3.67        6.01      3.07 o
  10   4  13        2.50        2.12      4.32 o
  11   4  13        0.01       -3.13      5.98 o
  12   4  13        0.32        2.13      3.70 o
 -12   5  13        4.46        3.75      4.19 o
 -11   5  13        8.62       15.54      4.22 o
 -10   5  13        6.17        5.87      3.00 o
  -9   5  13        4.59        4.42      2.85 o
  -8   5  13        4.65        3.82      7.02 o
  -7   5  13        0.80       -2.68      2.68 o
  -6   5  13       34.00       34.09      3.52 o
  -5   5  13      215.26      252.83     10.32 o
  -4   5  13      163.46      189.52      7.91 o
  -3   5  13      216.03      242.01      5.36 o
  -2   5  13       24.71       29.60      2.77 o
  -1   5  13        7.66        6.27      2.06 o
   0   5  13        2.55       -0.37      2.28 o
   1   5  13       41.95       46.28      2.51 o
   2   5  13        4.63        2.89      1.49 o
   3   5  13       18.30       15.49      1.85 o
   4   5  13        2.35        0.98      1.76 o
   5   5  13        2.11       -2.68      3.40 o
   6   5  13        2.49        2.20      2.50 o
   7   5  13       20.03       17.27      3.19 o
   8   5  13       18.41       25.30      3.64 o
   9   5  13       29.09       38.67      4.03 o
  10   5  13       10.40       12.63      4.44 o
  11   5  13        0.09        3.87      3.38 o
 -10   6  13        6.81        6.32      5.89 o
  -9   6  13       24.34       21.86     11.79 o
  -8   6  13        0.34       -0.23      4.68 o
  -7   6  13        3.73       -4.60      4.60 o
  -6   6  13       29.47       22.49      6.21 o
  -5   6  13       11.71       20.51     12.95 o
  -4   6  13        7.70       10.65      5.16 o
  -3   6  13       20.69       21.46      5.93 o
  -2   6  13       10.35        2.58      6.15 o
  -1   6  13        0.08       -1.90      4.52 o
   0   6  13       10.06       16.19      5.08 o
   1   6  13       13.33       10.11      6.70 o
   2   6  13       21.63       25.22      5.67 o
   3   6  13       29.69       36.71      6.37 o
   4   6  13        4.36       16.28      5.35 o
   5   6  13        0.53        3.39      4.68 o
   6   6  13        4.12        9.06      4.90 o
   7   6  13       20.96       26.42      6.27 o
   8   6  13      104.04      126.05     12.53 o
   9   6  13        3.23       14.50      6.12 o
  -6   7  13        0.06       10.98      5.45 o
  -5   7  13       32.90       75.76     16.66 o
  -4   7  13       88.72       88.75     19.06 o
  -3   7  13       32.81       31.85      6.35 o
  -2   7  13        0.41        3.14      4.54 o
  -1   7  13        1.30       -2.81      3.80 o
   0   7  13        0.07        0.11      4.12 o
   1   7  13        6.66        7.02      6.47 o
   2   7  13        1.18        1.46      4.12 o
   3   7  13       13.35       19.48      5.71 o
   4   7  13        0.45        8.56      4.62 o
   5   7  13        0.73       -0.42      6.63 o
 -14   0  14        4.20        6.19      4.20 o
 -12   0  14       66.36       58.46      6.14 o
 -10   0  14       34.07       27.78      4.58 o
  -8   0  14       58.19       57.21      5.27 o
  -6   0  14       27.22       22.34      4.84 o
  -4   0  14     1823.29     1795.46     32.23 o
  -2   0  14      362.43      344.84     10.18 o
   0   0  14       12.55       16.25      3.84 o
   2   0  14        0.15       -2.57      2.57 o
   4   0  14       92.34       65.86      6.16 o
   6   0  14        8.33        3.03      2.98 o
   8   0  14        2.54        0.52      3.23 o
  10   0  14        0.05       -1.35      3.21 o
  12   0  14       11.09       13.14      7.41 o
  14   0  14        5.92       13.01      5.22 o
 -15   1  14        4.46        2.11      3.08 o
 -14   1  14        1.51        1.98      2.98 o
 -13   1  14        7.58        7.28      2.95 o
 -12   1  14        6.77        8.91      2.74 o
 -11   1  14        0.18        0.89      2.33 o
 -10   1  14        9.60        5.35      2.47 o
  -9   1  14        2.86        1.15      2.19 o
  -8   1  14       52.31       44.25      3.41 o
  -7   1  14       31.13       31.71      3.14 o
  -6   1  14       13.57       10.27      2.46 o
  -5   1  14        3.27       -2.51      2.79 o
  -4   1  14     1997.05     1961.26     24.47 o
  -3   1  14        1.13        2.45      2.24 o
  -2   1  14      605.77      575.39      9.86 o
  -1   1  14       49.93       40.59      3.14 o
   0   1  14       20.83       18.25      3.37 o
   1   1  14        0.11       -1.87      1.87 o
   2   1  14       18.51       10.19      2.60 o
   3   1  14        0.21       -1.89      1.89 o
   4   1  14       99.73       86.58      4.23 o
   5   1  14        4.41        1.42      2.19 o
   6   1  14        0.54       -1.80      1.80 o
   7   1  14       19.96       14.12      2.62 o
   8   1  14        2.93        2.25      2.27 o
   9   1  14       23.80       29.06      3.23 o
  10   1  14       13.94       10.78      2.69 o
  11   1  14        0.27       -2.18      2.18 o
  12   1  14        9.80       10.95      2.93 o
  13   1  14        0.29       -2.56      2.56 o
  14   1  14       70.55       78.38      7.00 o
 -15   2  14        7.58        2.88      3.64 o
 -14   2  14       33.17       39.83      4.30 o
 -13   2  14        0.01       -0.83      2.72 o
 -12   2  14       57.60       53.87      4.32 o
 -11   2  14        0.99        2.10      2.49 o
 -10   2  14       72.01       78.79      5.33 o
  -9   2  14       13.84        8.72      2.70 o
  -8   2  14       51.14       50.98      3.68 o
  -7   2  14       11.49        2.90      2.32 o
  -6   2  14       87.56       87.18      4.22 o
  -5   2  14      145.36      144.20      5.05 o
  -4   2  14      179.98      193.23      5.62 o
  -3   2  14       31.50       28.22      2.78 o
  -2   2  14      389.94      395.56      8.85 o
  -1   2  14       40.09       38.50      4.35 o
   0   2  14       35.74       33.39      2.99 o
   1   2  14        2.43       -0.35      1.97 o
   2   2  14        4.30        3.64      2.22 o
   3   2  14        1.48       -0.63      2.01 o
   4   2  14       18.59       26.67      2.98 o
   5   2  14        1.84       -2.16      2.16 o
   6   2  14       31.90       25.17      3.17 o
   7   2  14       14.68        8.66      2.82 o
   8   2  14       11.08        8.99      2.64 o
   9   2  14        0.50        0.89      2.13 o
  10   2  14        1.41        1.90      2.29 o
  11   2  14        2.79        3.32      2.87 o
  12   2  14        0.81       -1.06      2.72 o
  13   2  14        0.03       -2.36      2.90 o
  14   2  14        2.72        4.70      3.94 o
 -14   3  14        4.46        0.91      3.29 o
 -13   3  14       18.83       21.71      3.99 o
 -12   3  14       81.71       98.17      5.94 o
 -11   3  14       17.58       19.86      3.62 o
 -10   3  14        8.93       14.20      3.22 o
  -9   3  14        0.03       -0.50      2.54 o
  -8   3  14       85.17       82.14      4.82 o
  -7   3  14       14.06        7.01      2.74 o
  -6   3  14        6.52        2.41      2.34 o
  -5   3  14       63.67       58.23      4.05 o
  -4   3  14     1451.74     1500.39     24.32 o
  -3   3  14       95.63       94.35      4.60 o
  -2   3  14      514.70      535.54     10.46 o
  -1   3  14       13.94       14.17      2.61 o
   0   3  14      235.92      256.79      6.83 o
   1   3  14        1.75        1.32      2.02 o
   2   3  14       16.45       21.59      2.73 o
   3   3  14        7.56        7.12      2.29 o
   4   3  14       68.62       59.30      4.13 o
   5   3  14        0.33       -2.16      2.16 o
   6   3  14       14.10       15.19      3.67 o
   7   3  14       32.71       43.09      3.85 o
   8   3  14       23.35       31.38      3.61 o
   9   3  14        4.51        1.04      2.54 o
  10   3  14       11.25        9.46      3.09 o
  11   3  14        1.86       -1.92      3.44 o
  12   3  14        0.69        0.65      3.83 o
  13   3  14       17.21       25.97      5.97 o
 -13   4  14        3.68        3.19      3.69 o
 -12   4  14       38.83       40.59      4.91 o
 -11   4  14       80.95       73.92      6.73 o
 -10   4  14        9.36        5.62      3.32 o
  -9   4  14        9.56       10.96      4.48 o
  -8   4  14       58.11       59.29      4.77 o
  -7   4  14       50.56       53.25      5.32 o
  -6   4  14      172.72      183.65      8.45 o
  -5   4  14       57.68       69.82      4.89 o
  -4   4  14      196.67      217.43      7.68 o
  -3   4  14      387.69      402.41     14.00 o
  -2   4  14       53.37       57.25      4.35 o
  -1   4  14       65.23       56.33      3.65 o
   0   4  14      112.18      110.80      4.66 o
   1   4  14       90.08       78.69      4.07 o
   2   4  14        2.11        3.34      2.74 o
   3   4  14      170.57      182.37      6.74 o
   4   4  14        3.01       -0.21      2.63 o
   5   4  14        8.13        2.79      2.81 o
   6   4  14        3.51        0.36      2.84 o
   7   4  14       13.24       15.32      4.52 o
   8   4  14        0.88        2.40      2.89 o
   9   4  14        4.15        1.80      3.07 o
  10   4  14        0.00       -2.25      3.10 o
  11   4  14        3.81        1.41      3.57 o
  12   4  14        1.77        1.01      3.80 o
 -11   5  14       11.76       11.04      3.46 o
 -10   5  14        0.56        4.01      2.87 o
  -9   5  14       32.13       31.76      4.47 o
  -8   5  14        7.20        7.95      3.58 o
  -7   5  14        0.02       -2.76      2.76 o
  -6   5  14       36.15       34.32      4.79 o
  -5   5  14      175.55      188.66      7.54 o
  -4   5  14      102.22      115.99      4.73 o
  -3   5  14       63.09       59.97      3.04 o
  -2   5  14       79.67       87.46      4.12 o
  -1   5  14       25.88       23.56      2.84 o
   0   5  14       47.51       46.03      2.45 o
   1   5  14        2.76        1.96      1.65 o
   2   5  14       13.94       15.24      2.73 o
   3   5  14        7.30        3.90      2.33 o
   4   5  14        6.19        2.13      2.45 o
   5   5  14        0.04       -2.14      2.35 o
   6   5  14        0.81       -1.72      3.44 o
   7   5  14        0.36       -2.66      2.66 o
   8   5  14       32.18       33.75      3.97 o
   9   5  14        8.01        8.65      3.22 o
  10   5  14        4.81        5.78      3.48 o
  -9   6  14       16.15       21.21      6.63 o
  -8   6  14        2.40        1.68      5.47 o
  -7   6  14        0.37       -3.93     11.93 o
  -6   6  14       15.57       21.72      6.34 o
  -5   6  14       18.74       22.16      6.09 o
  -4   6  14        0.12        0.72     10.85 o
  -3   6  14        0.62        3.48      5.08 o
  -2   6  14        3.13        2.56      4.47 o
  -1   6  14        6.41        4.64      4.51 o
   0   6  14       20.26       25.53      6.00 o
   1   6  14        2.80        2.04      4.49 o
   2   6  14        0.02       -4.06      4.06 o
   3   6  14       16.87       21.54      6.28 o
   4   6  14        5.75       -0.80      4.21 o
   5   6  14        0.18        2.56     11.60 o
   6   6  14        0.01        2.56      7.82 o
   7   6  14        9.56        8.51      5.77 o
   8   6  14        8.18        2.31      5.08 o
  -5   7  14        8.42        5.53      5.43 o
  -4   7  14       12.87        9.49      5.52 o
  -3   7  14       18.34       17.00      5.91 o
  -2   7  14       33.71       38.25      7.76 o
  -1   7  14        1.24        3.39     10.92 o
   0   7  14        2.14       -4.22      4.22 o
   1   7  14       14.98       21.38      5.91 o
   2   7  14        6.89        7.82      5.20 o
   3   7  14        0.03       -6.29      6.29 o
   4   7  14       19.49       25.68      6.38 o
 -15   0  15        1.32       -0.61      5.56 o
 -13   0  15        5.79       19.46      4.86 o
 -11   0  15        1.91        1.32      3.48 o
  -9   0  15       13.72       17.00      3.90 o
  -7   0  15        0.02       -0.24      2.96 o
  -5   0  15       72.59       58.83      6.47 o
  -3   0  15      185.35      188.23      7.94 o
  -1   0  15      441.84      447.24     12.77 o
   1   0  15        0.86        1.80      6.97 o
   3   0  15      357.16      339.00     13.04 o
   5   0  15       13.76        7.30      3.27 o
   7   0  15      208.39      216.98      9.04 o
   9   0  15       59.18       57.42      5.76 o
  11   0  15       57.42       51.76      6.01 o
  13   0  15       33.74       35.79      5.90 o
 -15   1  15       22.90       21.67      5.02 o
 -14   1  15        6.49        1.48      2.98 o
 -13   1  15        2.53       -0.42      2.63 o
 -12   1  15        2.76        3.13      2.75 o
 -11   1  15       26.47       26.52      3.45 o
 -10   1  15        1.51        0.69      2.31 o
  -9   1  15        0.49        1.27      2.23 o
  -8   1  15      126.39      116.07      4.94 o
  -7   1  15        0.43        0.70      2.14 o
  -6   1  15       10.57        8.13      3.18 o
  -5   1  15      306.19      304.81      7.37 o
  -4   1  15       55.63       57.61      3.60 o
  -3   1  15      767.93      724.07     11.89 o
  -2   1  15       19.13       22.74      2.66 o
  -1   1  15        5.02        2.23      2.03 o
   0   1  15       12.39        8.18      2.44 o
   1   1  15       13.10       10.22      2.58 o
   2   1  15       65.43       62.47      4.27 o
   3   1  15       55.56       36.08      3.67 o
   4   1  15       99.97       95.44      4.68 o
   5   1  15        2.92       -1.11      2.11 o
   6   1  15       21.07       15.71      2.66 o
   7   1  15        0.49        0.50      2.38 o
   8   1  15        9.38        3.24      2.34 o
   9   1  15        0.10       -1.77      2.26 o
  10   1  15       28.01       29.99      3.48 o
  11   1  15        0.55        0.55      2.60 o
  12   1  15        9.56       12.05      3.23 o
  13   1  15        6.91       11.32      3.33 o
 -14   2  15        2.07        3.11      3.20 o
 -13   2  15       15.70       16.02      3.44 o
 -12   2  15        6.51        4.08      2.79 o
 -11   2  15       41.63       37.39      4.20 o
 -10   2  15        3.95        1.39      2.43 o
  -9   2  15        0.63        0.73      2.36 o
  -8   2  15        9.79        8.69      2.57 o
  -7   2  15        0.02       -2.13      2.13 o
  -6   2  15       10.96        6.85      2.51 o
  -5   2  15      732.65      725.05     12.14 o
  -4   2  15      204.38      219.80      6.47 o
  -3   2  15      128.20      142.59      5.02 o
  -2   2  15      132.29      124.51      6.60 o
  -1   2  15       19.19       21.29      2.80 o
   0   2  15       31.35       31.28      3.10 o
   1   2  15       23.43       23.17      3.44 o
   2   2  15        5.98        5.39      2.50 o
   3   2  15      110.57      100.63      5.81 o
   4   2  15        0.10       -2.18      2.45 o
   5   2  15       92.24       91.71      4.70 o
   6   2  15        0.19        1.34      2.09 o
   7   2  15        1.76       -0.41      2.11 o
   8   2  15        2.19        1.49      2.37 o
   9   2  15        3.90        3.55      2.31 o
  10   2  15        4.12        2.50      2.54 o
  11   2  15        3.50        3.33      3.34 o
  12   2  15        9.49        9.18      3.42 o
  13   2  15        2.19        3.70      3.25 o
 -13   3  15       43.70       55.63      5.20 o
 -12   3  15        8.61        8.31      3.52 o
 -11   3  15        2.16        1.44      2.89 o
 -10   3  15        6.42       -0.05      2.82 o
  -9   3  15       30.47       29.47      3.78 o
  -8   3  15        0.74        3.27      2.79 o
  -7   3  15       14.80       19.19      3.20 o
  -6   3  15       36.22       36.07      4.26 o
  -5   3  15       56.31       61.93      5.15 o
  -4   3  15       19.15       23.61      3.76 o
  -3   3  15      365.74      375.50     10.35 o
  -2   3  15      427.80      421.81     10.47 o
  -1   3  15      175.76      163.31      7.40 o
   0   3  15       21.41       21.22      3.23 o
   1   3  15       17.81       16.58      3.51 o
   2   3  15      139.64      121.37      5.71 o
   3   3  15       50.53       49.64      4.15 o
   4   3  15       20.52       14.06      2.94 o
   5   3  15        2.76        0.88      2.37 o
   6   3  15        0.18       -2.33      2.33 o
   7   3  15        5.07        2.94      2.55 o
   8   3  15        6.21        7.01      3.36 o
   9   3  15       17.70       19.71      3.44 o
  10   3  15        6.26        2.14      2.86 o
  11   3  15        0.00       -2.10      3.31 o
  12   3  15        0.02       -0.33      3.79 o
 -12   4  15        1.20        2.02      3.75 o
 -11   4  15       33.08       26.84      6.51 o
 -10   4  15       34.11       32.27      4.54 o
  -9   4  15        3.29        3.71      3.24 o
  -8   4  15        8.80        4.84      3.41 o
  -7   4  15       14.35       11.30      3.40 o
  -6   4  15       19.34       19.18      4.30 o
  -5   4  15        6.10       10.03      4.18 o
  -4   4  15        0.28       -0.42      5.04 o
  -3   4  15       22.59       17.97      3.86 o
  -2   4  15       32.38       39.58      4.74 o
  -1   4  15        0.24        3.30      3.12 o
   0   4  15        7.81        5.87      2.71 o
   1   4  15        0.62        1.06      2.56 o
   2   4  15        1.44        3.35      3.02 o
   3   4  15      120.99      112.31      5.62 o
   4   4  15       35.76       34.26      4.69 o
   5   4  15        4.14        1.33      2.76 o
   6   4  15        0.07       -2.84      2.84 o
   7   4  15       23.78       22.39      3.80 o
   8   4  15        3.34        3.93      3.16 o
   9   4  15        5.15        4.48      3.28 o
  10   4  15        0.95       -1.70      3.49 o
  11   4  15        0.68        1.46      3.83 o
 -10   5  15        8.33        8.42      3.51 o
  -9   5  15        3.24        7.81      3.70 o
  -8   5  15        0.37       -2.25      3.30 o
  -7   5  15        3.66        3.54      3.27 o
  -6   5  15        0.83        1.12      3.30 o
  -5   5  15       86.77       92.17      5.97 o
  -4   5  15       12.27       10.82      3.55 o
  -3   5  15      129.66      124.45      5.33 o
  -2   5  15      118.43      122.84      6.83 o
  -1   5  15        0.95       -0.34      2.34 o
   0   5  15       14.54       11.83      2.75 o
   1   5  15        8.89        4.07      2.54 o
   2   5  15       43.22       41.74      3.96 o
   3   5  15        1.53        0.94      2.58 o
   4   5  15       57.88       53.43      4.09 o
   5   5  15        0.36        1.97      2.79 o
   6   5  15        0.31        1.26      2.98 o
   7   5  15        4.74        5.23      3.10 o
   8   5  15        0.20        0.50      2.84 o
   9   5  15        0.06        4.08      3.21 o
  -8   6  15        0.39       -4.30      5.15 o
  -7   6  15        7.85        9.00      5.99 o
  -6   6  15        0.02       -0.75      4.80 o
  -5   6  15        0.39       -4.37      4.37 o
  -4   6  15       26.87       20.86      6.49 o
  -3   6  15        8.91        1.37      4.89 o
  -2   6  15       23.29       21.50      8.10 o
  -1   6  15        9.10       11.76      6.53 o
   0   6  15        0.05        0.19      4.59 o
   1   6  15        5.13        6.05      7.74 o
   2   6  15       17.50       21.60      7.99 o
   3   6  15       36.64       44.79      7.65 o
   4   6  15        0.24        6.56      5.25 o
   5   6  15        1.31       -4.33      4.33 o
   6   6  15        0.01       -3.28      4.37 o
   7   6  15       23.69       29.34      6.89 o
  -2   7  15       46.84       39.66      7.52 o
  -1   7  15       17.63       23.71      7.95 o
   0   7  15        1.39       -2.21      7.65 o
   1   7  15        9.43       33.47     12.23 o
 -14   0  16       37.74       62.94      9.11 o
 -12   0  16       28.08       25.61      5.31 o
 -10   0  16       23.66       14.86      4.29 o
  -8   0  16        4.99        5.23      3.42 o
  -6   0  16      268.01      272.43     10.16 o
  -4   0  16        1.84        1.86      3.07 o
  -2   0  16      118.51       99.33      6.15 o
   0   0  16       78.16       75.57      6.72 o
   2   0  16      211.43      225.39     10.56 o
   4   0  16      420.43      355.27     13.84 o
   6   0  16      153.49      130.27      7.33 o
   8   0  16       14.08        7.25      3.74 o
  10   0  16        0.96       -1.30      3.52 o
  12   0  16        0.22       -0.26      4.03 o
 -14   1  16       61.71       87.36      5.74 o
 -13   1  16        5.23        4.56      2.97 o
 -12   1  16        5.16        3.15      2.84 o
 -11   1  16        2.96        5.25      2.75 o
 -10   1  16        0.66       -0.58      2.38 o
  -9   1  16       37.95       44.55      3.86 o
  -8   1  16        0.74       -1.52      2.17 o
  -7   1  16       56.50       63.17      4.04 o
  -6   1  16       31.01       32.72      3.28 o
  -5   1  16       22.76       17.33      3.53 o
  -4   1  16      626.17      602.78     10.90 o
  -3   1  16      314.64      293.10      7.20 o
  -2   1  16       78.89       68.45      3.82 o
  -1   1  16        1.59        3.29      2.34 o
   0   1  16       13.62        6.92      3.54 o
   1   1  16      243.38      216.94      7.31 o
   2   1  16      143.10      119.60      6.63 o
   3   1  16      104.40       89.78      5.22 o
   4   1  16       17.58       22.78      3.11 o
   5   1  16      146.71      142.89      7.50 o
   6   1  16       16.39       18.65      2.81 o
   7   1  16        6.51        4.57      2.35 o
   8   1  16       23.78       21.69      3.07 o
   9   1  16       25.49       23.57      3.28 o
  10   1  16        0.79       -1.41      2.47 o
  11   1  16        0.40        0.83      2.73 o
  12   1  16        0.00        0.48      2.91 o
  13   1  16        4.48        2.02      3.15 o
 -13   2  16        1.50       -2.32      2.86 o
 -12   2  16       14.42       11.40      3.30 o
 -11   2  16        0.18       -0.08      2.88 o
 -10   2  16        4.07        5.39      2.97 o
  -9   2  16        0.94        1.95      2.49 o
  -8   2  16       22.09       20.10      3.07 o
  -7   2  16        0.04        0.47      2.26 o
  -6   2  16        5.06        4.32      2.40 o
  -5   2  16       50.03       55.11      3.75 o
  -4   2  16      240.42      269.34      7.05 o
  -3   2  16       20.53       28.77      3.42 o
  -2   2  16       62.63       65.15      4.62 o
  -1   2  16        8.18        4.96      2.44 o
   0   2  16       53.62       51.83      3.79 o
   1   2  16        1.64        1.31      2.48 o
   2   2  16       65.75       57.07      4.38 o
   3   2  16       85.87       72.52      4.29 o
   4   2  16       68.11       58.07      4.06 o
   5   2  16       26.41       28.65      3.95 o
   6   2  16       71.75       76.17      5.93 o
   7   2  16        0.01       -2.09      2.09 o
   8   2  16       19.28       24.71      3.21 o
   9   2  16        0.06       -0.73      2.38 o
  10   2  16       21.46       19.66      3.31 o
  11   2  16        1.91       -2.80      2.80 o
  12   2  16        0.02        0.52      4.38 o
 -13   3  16        0.08        1.80      3.45 o
 -12   3  16        7.32        2.75      3.78 o
 -11   3  16       14.36       19.56      3.92 o
 -10   3  16       14.55       12.42      3.65 o
  -9   3  16        2.97        3.14      2.98 o
  -8   3  16        3.82        3.31      2.65 o
  -7   3  16        0.05       -2.83      2.83 o
  -6   3  16        5.22        2.77      2.86 o
  -5   3  16        4.82        7.66      3.14 o
  -4   3  16      131.85      123.19      6.92 o
  -3   3  16      194.23      203.73      8.55 o
  -2   3  16       13.43       10.32      3.58 o
  -1   3  16        6.92        5.70      3.73 o
   0   3  16       46.80       42.33      6.50 o
   1   3  16        0.02        0.90      3.05 o
   2   3  16        5.38        3.56      2.60 o
   3   3  16       14.37       16.40      3.54 o
   4   3  16        5.19        0.57      2.60 o
   5   3  16        4.13        0.46      2.51 o
   6   3  16        8.32       10.06      2.94 o
   7   3  16       11.42       11.93      3.16 o
   8   3  16       10.31        7.86      2.98 o
   9   3  16        0.14        3.05      2.91 o
  10   3  16        4.11        3.31      3.68 o
  11   3  16        7.06        5.06      6.18 o
 -11   4  16        6.44        5.87      3.79 o
 -10   4  16       14.35        7.43      3.72 o
  -9   4  16        2.09        3.82      3.39 o
  -8   4  16        4.43        1.53      3.27 o
  -7   4  16        0.95        5.02      3.84 o
  -6   4  16        0.03       -0.18      3.43 o
  -5   4  16       47.42       46.29      5.45 o
  -4   4  16       66.57       67.23      6.02 o
  -3   4  16       11.49       20.42      6.29 o
  -2   4  16       20.70       18.04      4.06 o
  -1   4  16       20.78       17.38      4.38 o
   0   4  16        7.40       10.10      3.04 o
   1   4  16        0.45       -1.16      2.67 o
   2   4  16        8.50       10.21      3.20 o
   3   4  16        0.99        2.19      2.81 o
   4   4  16       27.65       27.01      3.88 o
   5   4  16        6.88        4.19      3.83 o
   6   4  16        2.22        0.42      2.91 o
   7   4  16        0.01        4.02      3.13 o
   8   4  16        0.75       -2.98      2.98 o
   9   4  16        4.86        4.38      3.36 o
  10   4  16        0.24       -0.16      3.60 o
  -9   5  16        5.83        6.11      3.89 o
  -8   5  16        0.20        3.70      3.60 o
  -7   5  16        0.81       -3.29      3.29 o
  -6   5  16        0.18       -1.65      3.15 o
  -5   5  16        1.37       -3.46      3.75 o
  -4   5  16      115.40      128.95     13.59 o
  -3   5  16      190.41      215.93      7.25 o
  -2   5  16       62.39       69.94      4.50 o
  -1   5  16       26.76       25.65      3.41 o
   0   5  16        1.11        7.26      3.47 o
   1   5  16       44.14       42.40      3.91 o
   2   5  16       29.01       20.80      3.75 o
   3   5  16        1.49        7.00      2.95 o
   4   5  16        0.80        0.41      3.40 o
   5   5  16        0.02       -1.66      2.75 o
   6   5  16        1.52       -0.83      3.35 o
   7   5  16        0.02        0.45      2.93 o
   8   5  16        1.98       -0.04      3.14 o
  -6   6  16        2.56       11.34      5.84 o
  -5   6  16        2.88        1.40      5.32 o
  -4   6  16       29.62       34.87      7.49 o
  -3   6  16       13.53       17.79      9.31 o
  -2   6  16        8.58       12.60      5.70 o
  -1   6  16       19.34       17.91      6.12 o
   0   6  16        1.08        0.40      4.85 o
   1   6  16        0.19        6.87      5.13 o
   2   6  16        6.45        3.90      5.20 o
   3   6  16        5.62        6.10      7.74 o
   4   6  16        3.82       -6.26      6.51 o
   5   6  16        2.64        3.96      5.25 o
 -13   0  17       60.38       68.31      7.37 o
 -11   0  17        4.79        3.83      3.81 o
  -9   0  17        6.80        4.63      4.73 o
  -7   0  17       13.79       13.65      3.89 o
  -5   0  17        6.68       -2.91      2.91 o
  -3   0  17       52.07       47.82      4.98 o
  -1   0  17       27.82       18.74      4.49 o
   1   0  17       67.64       61.32      6.55 o
   3   0  17      217.91      176.41     10.17 o
   5   0  17       15.34       14.44      3.89 o
   7   0  17        0.00        1.70      5.10 o
   9   0  17       11.60       12.61      4.67 o
  11   0  17        3.21       -0.59      3.93 o
 -13   1  17        0.18        4.34      3.28 o
 -12   1  17        0.56       -0.49      2.89 o
 -11   1  17       17.52       15.35      3.35 o
 -10   1  17        1.25        1.08      2.58 o
  -9   1  17       11.65       10.15      2.89 o
  -8   1  17        8.40        6.35      2.69 o
  -7   1  17        2.03       -0.20      2.29 o
  -6   1  17        0.23       -2.11      2.11 o
  -5   1  17       44.03       39.14      3.55 o
  -4   1  17       21.03       20.45      2.86 o
  -3   1  17       10.03        8.95      2.50 o
  -2   1  17       14.59       12.40      2.76 o
  -1   1  17        5.53        6.38      2.60 o
   0   1  17       78.44       76.06      4.93 o
   1   1  17       18.36       16.63      3.86 o
   2   1  17       20.15       21.34      3.59 o
   3   1  17      140.72      115.21      8.29 o
   4   1  17       55.31       55.95      4.18 o
   5   1  17       15.81        8.61      2.78 o
   6   1  17       20.46       22.18      3.03 o
   7   1  17        0.77       -1.61      2.15 o
   8   1  17        4.37        7.06      2.65 o
   9   1  17        0.85       -0.90      2.45 o
  10   1  17        0.36       -2.58      2.58 o
  11   1  17       29.03       43.41      4.30 o
  12   1  17        0.07        3.49      3.09 o
 -13   2  17        2.64        2.44      3.15 o
 -12   2  17        1.75        1.19      3.33 o
 -11   2  17        0.07       -0.49      3.00 o
 -10   2  17        4.49        7.55      4.10 o
  -9   2  17        0.22        4.50      3.00 o
  -8   2  17        3.63        6.31      2.78 o
  -7   2  17       20.69       24.05      3.27 o
  -6   2  17        3.93        0.85      2.32 o
  -5   2  17       10.53       11.65      2.74 o
  -4   2  17       12.75        9.91      2.65 o
  -3   2  17       10.72        9.23      2.84 o
  -2   2  17       20.37       23.49      3.29 o
  -1   2  17        6.18        1.96      2.49 o
   0   2  17       35.83       41.08      4.19 o
   1   2  17       28.01       22.09      3.55 o
   2   2  17        7.75        7.87      2.94 o
   3   2  17      199.85      182.18      8.05 o
   4   2  17       15.64        9.11      2.85 o
   5   2  17       59.51       51.20      4.15 o
   6   2  17        2.09       -1.88      2.22 o
   7   2  17       23.90       23.49      4.58 o
   8   2  17        2.25        2.69      2.79 o
   9   2  17        8.95        4.97      3.04 o
  10   2  17        6.20        5.16      3.18 o
  11   2  17        0.02       -3.29      3.29 o
 -12   3  17        5.26       10.16      3.70 o
 -11   3  17       43.10       45.83      4.92 o
 -10   3  17        0.81        3.54      3.19 o
  -9   3  17       11.20       12.09      3.37 o
  -8   3  17        0.17        0.14      2.91 o
  -7   3  17       21.41       23.62      4.06 o
  -6   3  17       15.57       10.93      3.42 o
  -5   3  17       59.64       57.05      5.66 o
  -4   3  17       48.60       48.90      6.95 o
  -3   3  17       13.82       19.85      4.23 o
  -2   3  17       15.53        5.94      3.76 o
  -1   3  17       51.19       55.08      5.25 o
   0   3  17        0.39        0.01      2.98 o
   1   3  17      105.03       94.53      5.43 o
   2   3  17       18.58       16.05      3.38 o
   3   3  17       15.92       11.15      3.55 o
   4   3  17       15.14        9.81      3.09 o
   5   3  17       10.56        6.05      2.94 o
   6   3  17        0.13        0.53      2.55 o
   7   3  17        0.46       -2.56      2.56 o
   8   3  17        1.02        0.93      2.80 o
   9   3  17        5.34        6.06      4.04 o
  10   3  17        4.65        4.84      4.10 o
 -10   4  17        2.09        8.59      3.79 o
  -9   4  17        6.23        0.87      3.55 o
  -8   4  17       11.37        7.81      3.62 o
  -7   4  17        0.34        0.67      4.37 o
  -6   4  17       14.93       11.01      4.33 o
  -5   4  17        5.29        5.91      3.89 o
  -4   4  17       30.54       31.14      5.33 o
  -3   4  17       11.04        7.26      6.06 o
  -2   4  17       46.87       47.17      5.31 o
  -1   4  17       15.86        8.82      4.35 o
   0   4  17        6.33        6.27      2.97 o
   1   4  17        0.58        0.50      3.82 o
   2   4  17       49.07       53.24      4.66 o
   3   4  17       26.37       25.00      3.93 o
   4   4  17       49.78       51.46      4.82 o
   5   4  17       12.06        8.25      3.38 o
   6   4  17        0.00       -2.79      2.79 o
   7   4  17        3.57        4.15      3.16 o
   8   4  17        1.08        5.05      3.42 o
   9   4  17        1.37       -3.09      3.09 o
  -8   5  17        1.02        0.24      3.66 o
  -7   5  17        2.79       -0.12      4.50 o
  -6   5  17        5.31        9.97      5.01 o
  -5   5  17        1.97       -1.35      3.19 o
  -4   5  17       43.32       41.81      5.12 o
  -3   5  17       79.84       81.83      6.82 o
  -2   5  17        6.84        7.70      3.05 o
  -1   5  17        0.04        1.75      2.71 o
   0   5  17        7.80        9.90      3.03 o
   1   5  17        5.56        9.13      3.09 o
   2   5  17        1.60        3.53      2.82 o
   3   5  17       26.38       23.60      3.65 o
   4   5  17        0.91        0.19      3.07 o
   5   5  17        0.00        0.32      2.94 o
   6   5  17        1.27        1.51      3.10 o
   7   5  17        1.56       -1.56      3.07 o
  -4   6  17       25.55       17.90      7.01 o
  -3   6  17        7.07        4.32      6.70 o
  -2   6  17        1.25        1.27      5.35 o
  -1   6  17        3.78        2.40      5.31 o
   0   6  17        0.82       -6.07     12.55 o
   1   6  17        0.68       11.25      5.66 o
   2   6  17        2.16        7.52      5.50 o
   3   6  17       11.84       16.49     17.62 o
 -12   0  18        1.35       -0.85      4.03 o
 -10   0  18        0.02        1.40      3.82 o
  -8   0  18      277.75      306.30     11.57 o
  -6   0  18        0.10       -1.62      3.36 o
  -4   0  18        0.24       -1.07      2.92 o
  -2   0  18        9.34        7.91      3.50 o
   0   0  18        1.59       -1.81      3.56 o
   2   0  18       19.46       13.66      4.55 o
   4   0  18        5.84        9.44      4.37 o
   6   0  18        1.21        5.22      3.44 o
   8   0  18        4.34        0.84      3.65 o
  10   0  18       82.38       95.01      7.92 o
 -12   1  18        1.63       -2.95      2.95 o
 -11   1  18       14.37       15.73      3.42 o
 -10   1  18        1.81        1.65      2.93 o
  -9   1  18        2.34        2.53      2.68 o
  -8   1  18        0.31       -0.86      2.45 o
  -7   1  18       13.60       13.83      2.98 o
  -6   1  18       10.55       10.44      2.81 o
  -5   1  18       30.78       38.80      3.65 o
  -4   1  18        1.19       -2.34      2.44 o
  -3   1  18        3.97        5.62      2.41 o
  -2   1  18        0.01       -2.28      2.28 o
  -1   1  18       15.99       10.18      3.59 o
   0   1  18       76.47       80.17      5.25 o
   1   1  18        0.97       -2.26      4.27 o
   2   1  18       98.43       82.52      6.17 o
   3   1  18        8.47        2.91      2.72 o
   4   1  18        4.15        3.89      2.47 o
   5   1  18        2.13       -0.68      2.26 o
   6   1  18        1.09        1.37      2.24 o
   7   1  18       17.19       17.63      3.03 o
   8   1  18        0.00        0.39      2.42 o
   9   1  18        1.44       -1.76      2.68 o
  10   1  18       13.97       21.26      3.59 o
  11   1  18        0.05        0.03      2.95 o
 -12   2  18        4.04        6.03      3.59 o
 -11   2  18        0.09       -1.71      3.19 o
 -10   2  18        2.18        1.03      3.21 o
  -9   2  18       15.80       18.16      3.74 o
  -8   2  18        7.04        9.06      4.75 o
  -7   2  18        3.14        1.21      2.60 o
  -6   2  18        0.85       -0.01      2.49 o
  -5   2  18        6.41        5.29      2.57 o
  -4   2  18       34.30       37.09      3.58 o
  -3   2  18        8.42        7.95      2.83 o
  -2   2  18       11.16       10.70      3.02 o
  -1   2  18       23.73       16.98      3.24 o
   0   2  18        0.40        1.01      3.37 o
   1   2  18       11.04        6.32      2.98 o
   2   2  18       23.96       22.11      3.73 o
   3   2  18       14.88       14.01      3.04 o
   4   2  18       18.87       14.40      3.41 o
   5   2  18        1.66        1.70      2.66 o
   6   2  18        1.38        2.86      2.47 o
   7   2  18        0.02        0.92      2.74 o
   8   2  18        6.61        7.81      3.17 o
   9   2  18       19.46       25.98      3.98 o
  10   2  18       10.29       13.67      4.13 o
 -11   3  18        0.11       -2.99      3.17 o
 -10   3  18        0.01       -1.04      3.16 o
  -9   3  18       10.50        6.88      3.45 o
  -8   3  18       20.47       22.50      3.96 o
  -7   3  18        2.97        0.34      3.20 o
  -6   3  18        8.97       11.11      3.58 o
  -5   3  18       52.85       44.19      5.50 o
  -4   3  18      117.15      127.76      7.52 o
  -3   3  18        0.09       -3.23      3.23 o
  -2   3  18       26.70       32.71      4.77 o
  -1   3  18        2.09        3.12      3.47 o
   0   3  18        8.05        8.51      3.79 o
   1   3  18        7.23       11.02      3.96 o
   2   3  18       98.57       97.32      5.65 o
   3   3  18        9.62        7.36      3.21 o
   4   3  18        1.58       -2.76      2.76 o
   5   3  18        9.19        3.97      3.03 o
   6   3  18       12.61       13.78      3.32 o
   7   3  18        1.44       -0.01      3.36 o
   8   3  18        0.20        3.37      3.38 o
   9   3  18        0.01       -0.30      3.34 o
  -9   4  18       21.81       22.45      5.39 o
  -8   4  18       63.92       62.33      6.73 o
  -7   4  18       21.53       24.53      5.11 o
  -6   4  18        7.77        8.79      4.24 o
  -5   4  18        0.93       -0.18      3.68 o
  -4   4  18        0.21       -2.45      3.57 o
  -3   4  18       20.44       18.68      4.55 o
  -2   4  18        1.46       -2.10      3.21 o
  -1   4  18        1.15        0.68      3.00 o
   0   4  18        0.24       -0.71      2.87 o
   1   4  18        0.89       -1.22      2.83 o
   2   4  18        2.96        3.01      3.08 o
   3   4  18       12.46       13.76      3.71 o
   4   4  18       13.91       15.83      3.72 o
   5   4  18        6.24        4.48      3.24 o
   6   4  18        1.72        0.33      3.27 o
   7   4  18        2.98        0.94      3.41 o
   8   4  18       21.51       26.23      4.41 o
  -7   5  18        0.13       -1.25      3.63 o
  -6   5  18        2.08        1.20      3.75 o
  -5   5  18        0.72        5.33      7.16 o
  -4   5  18       15.30       16.04      4.29 o
  -3   5  18       12.23       15.36      3.48 o
  -2   5  18        7.79       10.19      3.22 o
  -1   5  18       22.20       26.10      5.44 o
   0   5  18        0.86        3.25      3.09 o
   1   5  18        0.38       -0.40      2.87 o
   2   5  18        6.10        9.60      4.12 o
   3   5  18       33.49       43.79      4.39 o
   4   5  18        6.86        9.50      3.84 o
   5   5  18        0.81        2.94      3.26 o
 -11   0  19        0.11        6.73      6.74 o
  -9   0  19        5.59       11.68      4.66 o
  -7   0  19      104.79      111.91      7.83 o
  -5   0  19        6.33        6.22      3.61 o
  -3   0  19       23.25       30.96      4.91 o
  -1   0  19        4.32        1.33      3.73 o
   1   0  19        0.38        4.56      4.26 o
   3   0  19       97.10       73.63      7.72 o
   5   0  19        5.27       -1.44      3.12 o
   7   0  19       12.54       17.15      4.64 o
   9   0  19       45.14       63.52      6.91 o
 -11   1  19        0.10       -2.72      2.72 o
 -10   1  19       32.69       40.22      4.36 o
  -9   1  19        8.00       15.02      3.40 o
  -8   1  19        0.22        0.18      2.73 o
  -7   1  19       12.11       12.87      3.11 o
  -6   1  19       66.24       60.75      4.41 o
  -5   1  19       12.94       13.01      2.97 o
  -4   1  19        0.97        0.28      2.29 o
  -3   1  19        1.31        0.50      2.54 o
  -2   1  19       42.39       42.72      4.10 o
  -1   1  19        6.10        8.15      3.18 o
   0   1  19       46.98       61.66      5.32 o
   1   1  19        1.42        0.09      2.61 o
   2   1  19       48.55       46.44      4.90 o
   3   1  19        2.64        7.42      3.04 o
   4   1  19        0.19        1.01      2.45 o
   5   1  19       20.66       16.89      3.14 o
   6   1  19        5.87        5.05      2.67 o
   7   1  19        4.58        1.31      2.62 o
   8   1  19        0.80       -0.25      2.72 o
   9   1  19        0.00        0.95      2.99 o
  10   1  19        0.00       -2.30      2.80 o
 -11   2  19        4.18       14.49      4.44 o
 -10   2  19        4.76        1.91      3.53 o
  -9   2  19      210.95      255.93      8.93 o
  -8   2  19        4.60        7.90      3.24 o
  -7   2  19        0.58        0.32      2.95 o
  -6   2  19        4.78        0.95      2.93 o
  -5   2  19       54.59       61.27      5.12 o
  -4   2  19       22.55       25.75      4.64 o
  -3   2  19       99.47       99.75      5.47 o
  -2   2  19        4.66        5.44      2.86 o
  -1   2  19       31.98       29.08      3.73 o
   0   2  19       14.07       14.31      3.52 o
   1   2  19       29.92       26.38      3.95 o
   2   2  19       15.22       23.77      3.89 o
   3   2  19        9.17        8.43      2.96 o
   4   2  19        4.86        3.61      2.71 o
   5   2  19        0.41        6.94      2.80 o
   6   2  19        0.26        1.69      2.70 o
   7   2  19        2.31        7.83      3.73 o
   8   2  19        1.15        2.08      3.42 o
   9   2  19       33.81       49.12      5.42 o
 -10   3  19        0.06        1.02      3.31 o
  -9   3  19        0.00       -1.68      3.25 o
  -8   3  19       13.35       14.37      3.74 o
  -7   3  19       23.78       25.15      4.56 o
  -6   3  19       30.19       37.81      5.62 o
  -5   3  19        0.03       -0.27      3.70 o
  -4   3  19        0.84        3.19      3.73 o
  -3   3  19        1.46       -0.21      5.28 o
  -2   3  19        8.60       14.59      4.22 o
  -1   3  19        4.48        4.47      3.53 o
   0   3  19        1.29       -0.04      3.19 o
   1   3  19        6.22        6.37      3.07 o
   2   3  19        6.79        6.61      3.04 o
   3   3  19       27.28       24.31      3.96 o
   4   3  19        0.90       -2.81      2.81 o
   5   3  19        1.49        2.86      2.97 o
   6   3  19        5.93        3.72      3.23 o
   7   3  19        0.01       -3.23      3.23 o
   8   3  19        0.00       -0.53      3.63 o
  -8   4  19        3.50       -2.09      4.09 o
  -7   4  19       12.14        9.96      4.58 o
  -6   4  19       11.83        7.18      5.71 o
  -5   4  19        0.61       -3.47      3.47 o
  -4   4  19        1.20        2.83      3.81 o
  -3   4  19       12.92       18.80      5.60 o
  -2   4  19        3.65        1.91      3.61 o
  -1   4  19        0.15        1.24      2.97 o
   0   4  19        2.95        1.37      2.93 o
   1   4  19        5.19        0.41      3.09 o
   2   4  19        0.09       -2.27      5.10 o
   3   4  19       13.20       13.20      3.78 o
   4   4  19       15.21       14.21      3.91 o
   5   4  19        1.81       -2.50      3.29 o
   6   4  19        2.02       -0.05      3.45 o
  -5   5  19        4.36       -1.14      8.56 o
  -4   5  19        2.19        0.54      3.12 o
  -3   5  19        1.03        2.48      3.13 o
  -2   5  19        3.46        1.83      3.12 o
  -1   5  19        8.43       10.36      3.55 o
   0   5  19        4.37        2.11      3.97 o
   1   5  19        5.60       10.28      3.44 o
   2   5  19        0.33        1.80      3.32 o
   3   5  19        2.15        2.83      5.12 o
 -10   0  20       43.28       45.93      6.57 o
  -8   0  20       77.06       94.11      7.75 o
  -6   0  20       21.55       23.39      4.95 o
  -4   0  20        4.79        3.85      3.89 o
  -2   0  20       78.74       71.46      7.89 o
   0   0  20        0.10       -3.67      3.67 o
   2   0  20       45.78       52.34      7.22 o
   4   0  20        1.95       -4.64      5.30 o
   6   0  20        0.06        2.00      4.34 o
   8   0  20        6.62       10.70      6.26 o
 -10   1  20        8.66       17.07      3.72 o
  -9   1  20        0.11        1.86      3.15 o
  -8   1  20       65.55       79.16      5.55 o
  -7   1  20       12.67       10.32      3.18 o
  -6   1  20        0.01       -2.38      2.55 o
  -5   1  20        1.01        0.54      2.59 o
  -4   1  20       16.58       17.15      3.19 o
  -3   1  20       33.26       34.55      4.01 o
  -2   1  20        8.95        8.62      3.05 o
  -1   1  20        5.18        7.12      3.24 o
   0   1  20       13.08       18.70      3.80 o
   1   1  20       14.22       12.06      3.46 o
   2   1  20        0.32        0.51      2.93 o
   3   1  20        0.82       -0.24      3.01 o
   4   1  20        0.34        1.79      2.70 o
   5   1  20        8.02        7.18      2.74 o
   6   1  20        5.07       10.52      3.09 o
   7   1  20        1.98       -0.10      2.81 o
   8   1  20        0.07        3.84      3.03 o
  -9   2  20        1.70        0.76      3.37 o
  -8   2  20      180.70      229.91     11.75 o
  -7   2  20        3.00        0.29      3.16 o
  -6   2  20        1.19       -2.90      2.90 o
  -5   2  20       25.19       27.38      4.88 o
  -4   2  20       15.86       15.00      4.21 o
  -3   2  20       30.24       35.35      4.20 o
  -2   2  20        0.05       -1.13      2.67 o
  -1   2  20       12.92        6.39      3.35 o
   0   2  20       37.56       41.43      4.75 o
   1   2  20       17.79       14.28      3.59 o
   2   2  20        6.82        3.49      3.16 o
   3   2  20        3.19        4.37      2.86 o
   4   2  20       18.13       15.34      3.80 o
   5   2  20        4.90       11.97      3.89 o
   6   2  20        1.71        0.04      3.99 o
   7   2  20        0.08        2.71      6.33 o
   8   2  20       16.72       25.07      4.66 o
  -8   3  20        6.42        3.44      3.57 o
  -7   3  20        0.97       -0.09      4.21 o
  -6   3  20       20.99       29.48      5.40 o
  -5   3  20       13.18       20.23      4.67 o
  -4   3  20        0.05       -2.09      3.46 o
  -3   3  20        7.48        6.99      4.12 o
  -2   3  20       41.35       49.61      7.00 o
  -1   3  20       13.68       22.13      6.50 o
   0   3  20        6.51       10.06      4.34 o
   1   3  20        7.22        7.95      3.24 o
   2   3  20        1.75        5.97      3.25 o
   3   3  20        1.91       -0.29      2.94 o
   4   3  20        0.27       -3.17      3.17 o
   5   3  20        2.45        0.38      3.38 o
   6   3  20        0.00       -1.61      3.20 o
   7   3  20        0.07       -6.64      8.84 o
  -6   4  20        0.35       -1.28      4.00 o
  -5   4  20        7.40       11.79      4.78 o
  -4   4  20        3.21        4.82      4.26 o
  -3   4  20        7.68        3.52      3.92 o
  -2   4  20        1.21       -2.05      3.73 o
  -1   4  20        3.03       -1.46      4.36 o
   0   4  20        5.88        1.12      3.32 o
   1   4  20        0.73       -1.38      3.24 o
   2   4  20        1.47       -0.11      3.21 o
   3   4  20        0.63       -1.29      3.42 o
   4   4  20        2.09        5.66      3.56 o
  -9   0  21       64.12       72.28      7.72 o
  -7   0  21        0.07        0.00      4.12 o
  -5   0  21        2.44       -3.65      3.65 o
  -3   0  21       22.06       22.42      6.01 o
  -1   0  21        2.31        9.28      4.86 o
   1   0  21        4.04        3.92      9.14 o
   3   0  21        2.05        2.86      4.27 o
   5   0  21        0.88       -1.71      5.56 o
   7   0  21       27.06       34.12      5.89 o
  -9   1  21        2.51        7.55      3.43 o
  -8   1  21        7.95       11.54      3.47 o
  -7   1  21       30.83       29.31      4.02 o
  -6   1  21        3.40        4.28      2.93 o
  -5   1  21        6.43        3.73      2.79 o
  -4   1  21        0.28        1.92      2.92 o
  -3   1  21        2.35       -0.93      2.79 o
  -2   1  21        6.34        5.08      5.07 o
  -1   1  21       15.13       22.70      4.00 o
   0   1  21        6.29        7.18      3.40 o
   1   1  21        0.02        0.81      3.09 o
   2   1  21        1.55       -0.58      2.99 o
   3   1  21        3.84        0.75      3.12 o
   4   1  21        6.05        5.45      3.02 o
   5   1  21        0.89        0.23      3.03 o
   6   1  21        0.09       -2.58      2.70 o
   7   1  21        1.04       -0.91      2.71 o
  -8   2  21       31.54       46.20      5.70 o
  -7   2  21       17.89       17.74      5.91 o
  -6   2  21        0.83        3.92      3.22 o
  -5   2  21        1.34       -1.71      3.27 o
  -4   2  21        8.15        7.59      3.70 o
  -3   2  21       22.34       21.46      4.60 o
  -2   2  21       14.39       15.07      4.12 o
  -1   2  21        0.00        0.86      3.29 o
   0   2  21        1.37       -2.99      2.99 o
   1   2  21        2.71        6.99      4.09 o
   2   2  21        6.24        6.62      3.49 o
   3   2  21        3.15        8.62      3.62 o
   4   2  21        4.68        5.68      4.56 o
   5   2  21        3.09        8.11      5.08 o
   6   2  21        0.18        2.54      3.52 o
  -6   3  21        0.20        2.79      5.02 o
  -5   3  21        1.38       -1.69      4.83 o
  -4   3  21        3.41       -3.28      4.76 o
  -3   3  21        0.07       -0.70      3.99 o
  -2   3  21       17.21       15.66      7.36 o
  -1   3  21       43.46       70.65      7.83 o
   0   3  21        0.02        0.75      3.77 o
   1   3  21        2.23        6.82      3.92 o
   2   3  21        0.71        2.66      3.60 o
   3   3  21       27.54       32.27      5.58 o
   4   3  21        0.82        1.68      3.77 o
   5   3  21        0.25        4.03      4.94 o
  -3   4  21       18.25       41.99      9.01 o
  -2   4  21        7.35        2.58      4.08 o
  -1   4  21       22.99       33.97      4.71 o
   0   4  21        0.11       -3.04      3.25 o
   1   4  21        2.94        2.03      3.49 o
  -6   0  22        0.99        4.83      7.74 o
  -4   0  22       13.72       26.21      5.66 o
  -2   0  22       66.47       80.53      8.98 o
   0   0  22       34.16       50.61      7.39 o
   2   0  22       10.98       15.28      5.67 o
   4   0  22        0.01       -0.40      3.96 o
  -7   1  22        1.30       -0.20      3.03 o
  -6   1  22        3.52        3.87      3.34 o
  -5   1  22        1.31       -2.75      2.75 o
  -4   1  22        2.41        1.98      3.25 o
  -3   1  22        5.51        7.10      3.73 o
  -2   1  22       51.40       83.58      7.61 o
  -1   1  22        1.70        1.63      3.46 o
   0   1  22        0.01       -2.12      3.81 o
   1   1  22        0.92        0.76      3.27 o
   2   1  22        1.30        2.63      3.38 o
   3   1  22        2.10        3.42      3.11 o
   4   1  22        8.45       10.06      3.45 o
   5   1  22        2.05        1.47      2.90 o
  -6   2  22        7.93        5.39      4.65 o
  -5   2  22        4.32        9.53      4.75 o
  -4   2  22        0.30        1.82      4.16 o
  -3   2  22        0.28        1.35      4.10 o
  -2   2  22       29.58       39.87      6.05 o
  -1   2  22        0.38       -3.52      3.85 o
   0   2  22        1.23        2.06      4.06 o
   1   2  22        2.08        0.18      3.90 o
   2   2  22        5.51        8.59      3.76 o
   3   2  22        0.74        0.85      3.29 o
   4   2  22        0.04        1.00      3.72 o
  -3   3  22        0.01       -1.94      4.68 o
  -2   3  22        9.26       10.27      5.65 o
  -1   3  22        0.98        1.74      4.91 o
   0   3  22        5.08       17.37      6.10 o
   1   3  22        2.88       -2.23      5.18 o
  -5   0  23        1.83       -4.81      6.59 o
  -3   0  23       26.95       28.42     11.40 o
  -1   0  23        3.99       13.84      5.75 o
   1   0  23        0.79       -5.83      5.83 o
   3   0  23        1.53       13.74      8.14 o
  -4   1  23        0.52       -3.06      3.06 o
  -3   1  23       12.71       29.59      4.80 o
  -2   1  23        0.54        4.19      3.72 o
  -1   1  23       23.97       25.98      4.77 o
   0   1  23        0.06       -0.09      3.38 o
   1   1  23        0.03       -3.25      3.25 o
   2   1  23        0.27        1.28      3.72 o
 
